# Supplementary material for: Transcription factor networks disproportionately enrich for heritability of blood cell phenotypes
Source: Science. Author manuscript; Available in PMC 2025 Jun 16. (PMC12168499; doi:10.1126/science.ads7951)
Supplement: Table S3 [file NIHMS2076308-supplement-Table_S3.xlsx]

## Sheet: TF_sensitive_genes
Table S3. List of TF-sensitive genes per perturbation
gene_ID	log2FC	beta_weight	p_weight	perturbation_name
MT-ND3	-0.0901368	0.155336	5.36488e-37	ATF4
MT-ND2	-0.0595012	0.184772	3.79327e-36	ATF4
PF4	0.296584	-1.03083	4.45503e-34	ATF4
NPM1	0.0242611	-0.164479	1.67793e-30	ATF4
MT-CO1	-0.0682056	0.122407	1.45176e-29	ATF4
MT-ND4	-0.0783123	0.171367	5.23401e-29	ATF4
MT-CO2	-0.108275	0.162959	9.92464e-29	ATF4
TIMP1	-0.064981	-0.293665	2.61368e-28	ATF4
RPL14	0.0298363	-0.0987267	1.09483e-27	ATF4
RPS7	0.0347235	-0.0901567	2.52478e-27	ATF4
MT-ATP6	-0.098599	0.164399	3.23966e-26	ATF4
RPL10A	0.0188618	-0.11649	3.50202e-26	ATF4
ATP5MC3	0.0190802	-0.141009	1.03769e-25	ATF4
PPIA	-0.000377075	-0.11416	2.62266e-25	ATF4
MT-ND1	-0.0751663	0.134301	1.28372e-24	ATF4
RPL5	0.00094359	-0.0995495	2.39478e-24	ATF4
RPL19	0.0113802	-0.0923178	3.88833e-24	ATF4
RPS3	0.00520256	-0.0904844	1.13218e-23	ATF4
MT-ND4L	-0.0424834	0.123297	1.64816e-23	ATF4
MT-ATP8	-0.0706404	0.127458	3.22793e-23	ATF4
RPL17	0.051682	-0.0980049	4.66201e-23	ATF4
NACA	0.0324566	-0.0922189	5.94252e-23	ATF4
CHCHD2	0.0374892	-0.105182	6.53075e-23	ATF4
RPL23A	0.0253923	-0.0874325	7.81272e-23	ATF4
TPT1	0.0637158	-0.0650009	1.4776e-22	ATF4
MT-CYB	-0.0996711	0.150575	2.04933e-22	ATF4
RPL7	0.0356027	-0.0925703	2.81675e-22	ATF4
RPS15A	0.0793842	-0.0798268	3.21773e-22	ATF4
RPL30	0.0353862	-0.0804545	4.16311e-22	ATF4
RPL24	0.0482215	-0.0770536	5.59409e-22	ATF4
TPM3	0.00931609	-0.13199	9.4103e-22	ATF4
SLC25A5	0.0128473	-0.127165	1.0124e-21	ATF4
RPL27	0.0580239	-0.0880105	1.16269e-21	ATF4
HSPE1	0.0127457	-0.1393	1.69933e-21	ATF4
RPS11	0.0259365	-0.0750598	2.46329e-21	ATF4
RPL21	0.0410205	-0.073828	3.03227e-21	ATF4
RACK1	-0.00244682	-0.0868193	3.42384e-21	ATF4
PFN1	-0.0131335	-0.103935	5.44487e-21	ATF4
HBG2	-0.0325024	0.192534	6.98549e-21	ATF4
RPS13	0.0468162	-0.0853695	8.16074e-21	ATF4
RPL15	0.0178653	-0.0805097	1.17747e-20	ATF4
PPBP	0.0534877	-1.07122	1.96159e-20	ATF4
RPL13A	0.0171496	-0.08898	2.54737e-20	ATF4
RPS29	0.0770792	-0.0825053	2.80424e-20	ATF4
RPL6	0.00890385	-0.0848257	3.07072e-20	ATF4
CLIC1	-0.0353734	-0.167274	4.18875e-20	ATF4
HSP90B1	0.0293607	-0.154242	9.03384e-20	ATF4
RPS23	0.0401821	-0.0936711	1.99624e-19	ATF4
RPL7A	0.00469218	-0.0821848	2.81996e-19	ATF4
RPS17	0.026389	-0.0824937	3.12039e-19	ATF4
RPL10	0.00762807	-0.0923177	3.53146e-19	ATF4
MT-CO3	-0.0933553	0.132626	4.4729e-19	ATF4
RAN	-0.014032	-0.102978	7.08849e-19	ATF4
RPL34	0.0401783	-0.0753669	1.27044e-18	ATF4
RPS25	0.0408906	-0.0787565	1.37103e-18	ATF4
MT-ND5	-0.0659579	0.109961	1.43625e-18	ATF4
RPL18	0.0256901	-0.0701488	1.76224e-18	ATF4
RPL26	0.0744883	-0.0814758	1.78942e-18	ATF4
HSP90AB1	-0.0175622	-0.124282	2.12399e-18	ATF4
BTF3	0.0380595	-0.088163	2.65945e-18	ATF4
TUBA1B	0.0299717	-0.0988811	4.3908e-18	ATF4
RPL27A	0.0320573	-0.0770271	5.27803e-18	ATF4
PLIN2	0.106611	-0.137359	5.53791e-18	ATF4
SSB	-0.0138065	-0.121469	5.55517e-18	ATF4
RPS5	0.00923857	-0.081193	5.8022e-18	ATF4
TANGO2	-0.0987065	0.147091	6.19776e-18	ATF4
ANK1	-0.0667202	0.106023	6.54366e-18	ATF4
RPS27A	0.012746	-0.0766545	6.8196e-18	ATF4
RPL35A	0.0410615	-0.0698923	7.69958e-18	ATF4
RPS26	0.0560287	-0.10999	9.10914e-18	ATF4
CCT5	0.0224443	-0.126314	9.27512e-18	ATF4
COX6C	0.107537	-0.116887	9.55375e-18	ATF4
PPIB	0.021677	-0.16796	1.09268e-17	ATF4
RPL18A	0.0424508	-0.0761286	1.24714e-17	ATF4
RPS4X	0.00736721	-0.0787259	2.09907e-17	ATF4
EEF1B2	-0.014751	-0.0814806	2.30072e-17	ATF4
HMGB1	-0.0245755	-0.0905706	2.46952e-17	ATF4
RPS4Y1	0.0118188	-0.115189	2.5763e-17	ATF4
SUB1	0.0197941	-0.109388	3.0532e-17	ATF4
YBX1	0.00379962	-0.0760985	3.23588e-17	ATF4
HSPA5	0.0896328	-0.192877	3.61351e-17	ATF4
GSTO1	-0.00328342	-0.12529	4.31267e-17	ATF4
CPEB4	0.00870674	0.208006	4.55247e-17	ATF4
RPS20	0.058967	-0.0781959	6.57862e-17	ATF4
GAPDH	-0.00192463	-0.115921	7.41323e-17	ATF4
RPS15	0.0410642	-0.0757266	8.50015e-17	ATF4
RPS9	-0.0128675	-0.0706589	1.09594e-16	ATF4
RPS14	0.0249085	-0.0748949	1.16267e-16	ATF4
RPL11	-0.016447	-0.0684668	1.22304e-16	ATF4
RPS16	0.0265484	-0.069778	1.43615e-16	ATF4
NDUFS5	0.0432613	-0.11117	1.59091e-16	ATF4
RPS24	0.0417428	-0.0743912	1.98693e-16	ATF4
SNRPE	0.0735832	-0.126029	2.13537e-16	ATF4
HSPD1	-0.000759508	-0.10232	2.8715e-16	ATF4
SEM1	0.0655511	-0.123919	2.93113e-16	ATF4
CD63	0.0495401	-0.159533	4.51848e-16	ATF4
EEF1A1	-0.00471634	-0.071521	5.82032e-16	ATF4
RPL23	0.0273518	-0.0947749	6.90587e-16	ATF4
ATP5PF	0.0276099	-0.120124	7.14075e-16	ATF4
NDUFC2	0.0333885	-0.124186	7.395e-16	ATF4
CALM1	-0.0231751	-0.150077	8.62719e-16	ATF4
CFL1	-0.00847816	-0.0999909	9.64082e-16	ATF4
RPL38	0.0732276	-0.0675759	1.09191e-15	ATF4
FAU	0.0197852	-0.0585598	1.09412e-15	ATF4
PSMA7	-0.0340829	-0.0869869	1.15673e-15	ATF4
PSMA2	0.0309181	-0.121937	1.30631e-15	ATF4
RPL31	0.0665833	-0.0753782	1.57739e-15	ATF4
HSPA8	0.02226	-0.126821	1.87946e-15	ATF4
CDC27	-0.0514917	0.103179	1.93346e-15	ATF4
SNRPF	0.0312499	-0.116447	2.0635e-15	ATF4
NDUFAB1	0.0343693	-0.137548	2.90325e-15	ATF4
RPS18	0.0234864	-0.0975362	2.94049e-15	ATF4
UQCRB	0.0636094	-0.0901982	3.36899e-15	ATF4
PSMA4	0.0296886	-0.114585	4.15585e-15	ATF4
NOL7	0.00236642	-0.132348	4.69406e-15	ATF4
SLC25A37	-0.0283573	0.186344	5.98647e-15	ATF4
ABCC5	-0.111792	0.125885	7.60446e-15	ATF4
HNRNPA1	-0.0219894	-0.0760517	8.25463e-15	ATF4
TOMM20	-0.00951579	-0.0982466	1.13605e-14	ATF4
EIF4A1	-0.0224878	-0.0890462	1.13627e-14	ATF4
RPL29	0.051235	-0.0725332	1.38696e-14	ATF4
EMP3	-0.00826032	-0.124523	1.70781e-14	ATF4
SNRPD1	0.00558134	-0.113345	2.49577e-14	ATF4
SOD1	0.0607298	-0.099224	3.0273e-14	ATF4
SF3B6	0.0388414	-0.137332	3.29689e-14	ATF4
ARPC5	0.0701703	-0.151223	5.03484e-14	ATF4
RPL32	0.0820486	-0.0714405	5.49381e-14	ATF4
H2AFZ	0.021682	-0.0962445	5.93605e-14	ATF4
NDUFA4	0.0734873	-0.105902	6.68503e-14	ATF4
RPL22L1	0.0737108	-0.114605	6.85845e-14	ATF4
RPS10	0.0289706	-0.0824412	8.79234e-14	ATF4
GAB1	-0.0989726	0.108151	8.91388e-14	ATF4
SSBP3	-0.0951619	0.0879882	1.04284e-13	ATF4
DAD1	0.043334	-0.128015	1.16944e-13	ATF4
RPSA	0.00795968	-0.066758	1.31891e-13	ATF4
NDUFA13	0.0280942	-0.0905541	1.32172e-13	ATF4
RPL9	0.0382298	-0.0684281	1.78334e-13	ATF4
AC105402.3	0.0224747	0.0699365	1.91007e-13	ATF4
COX7C	0.0378855	-0.0776443	2.16463e-13	ATF4
RPL36AL	0.030279	-0.0759998	2.2529e-13	ATF4
PTMA	-0.0246364	-0.103758	3.217e-13	ATF4
PTGES3	-0.0116625	-0.0801866	3.38554e-13	ATF4
COX5A	0.0391555	-0.104099	3.505e-13	ATF4
MYL12A	0.0758008	-0.152687	3.69232e-13	ATF4
POMP	0.0339575	-0.0971155	4.56006e-13	ATF4
COX5B	0.0948337	-0.101566	5.00099e-13	ATF4
C1QBP	0.0177347	-0.118688	5.04962e-13	ATF4
EIF3E	0.00996789	-0.0742503	5.11829e-13	ATF4
LDHB	-0.0178376	-0.101477	5.62987e-13	ATF4
RPS27L	0.0536198	-0.0827194	5.74213e-13	ATF4
SUMO2	0.0150644	-0.0772533	6.04817e-13	ATF4
UQCRH	0.0620117	-0.0767298	7.01626e-13	ATF4
SERBP1	-0.0269193	-0.0759771	8.56938e-13	ATF4
SPCS1	0.0210243	-0.117687	9.39685e-13	ATF4
SRP14	0.0133939	-0.0890728	9.54325e-13	ATF4
ATP5MF	0.0925586	-0.133235	9.54375e-13	ATF4
HBG1	0.0273532	0.142649	1.15614e-12	ATF4
ACTB	0.0189983	-0.0757433	1.1576e-12	ATF4
RPS27	0.0457771	-0.0602	1.30793e-12	ATF4
UBA52	0.0541504	-0.0515922	1.33067e-12	ATF4
TMSB10	0.082699	-0.149017	1.45128e-12	ATF4
SLIRP	0.065547	-0.126177	1.478e-12	ATF4
NDUFA12	0.0495052	-0.149572	1.82709e-12	ATF4
ATP5F1C	0.0613769	-0.121402	2.40048e-12	ATF4
RPS12	0.0545616	-0.0673907	2.41651e-12	ATF4
RPL22	0.0103276	-0.0637006	3.0803e-12	ATF4
EPB41	0.00478953	0.0990885	3.51191e-12	ATF4
ZGRF1	-0.135741	0.152517	3.63665e-12	ATF4
RPL8	0.00760436	-0.0603843	3.63929e-12	ATF4
ANKH	-0.0535892	0.156361	3.84225e-12	ATF4
ACSS1	-0.140146	0.147632	4.14044e-12	ATF4
RPS8	-0.00757439	-0.0632756	4.7086e-12	ATF4
OAZ1	0.0416764	-0.0730195	5.21265e-12	ATF4
RPS3A	0.0234792	-0.0625616	5.84757e-12	ATF4
ARPC3	0.0498349	-0.0933633	5.87256e-12	ATF4
IMPDH2	0.000177894	-0.12325	5.91499e-12	ATF4
HSP90AA1	-0.00556681	-0.089838	8.28924e-12	ATF4
NCEH1	-0.0501509	0.158725	9.1417e-12	ATF4
SERF2	0.0401168	-0.0554926	9.43838e-12	ATF4
RPL28	0.0292299	-0.0609735	9.95448e-12	ATF4
RPLP1	0.0135752	-0.0661603	1.01445e-11	ATF4
FTH1	0.0350499	-0.0479497	1.08864e-11	ATF4
CALR	-0.0211251	-0.0967472	1.11353e-11	ATF4
EBNA1BP2	-0.00332348	-0.147824	1.12821e-11	ATF4
DYNLL1	0.0185162	-0.0887127	1.16913e-11	ATF4
CAP1	0.019206	-0.147075	1.19521e-11	ATF4
RPL41	0.0438996	-0.0588002	1.43919e-11	ATF4
RPS21	0.0752175	-0.0628794	1.46856e-11	ATF4
GNG5	0.0540063	-0.0984148	1.51437e-11	ATF4
PSMB1	0.0164458	-0.0952782	1.52385e-11	ATF4
TPI1	-0.00392401	-0.0992336	1.52525e-11	ATF4
PDIA6	-0.032801	-0.122025	1.56298e-11	ATF4
RPL37	0.0841551	-0.0605147	1.73095e-11	ATF4
SKP1	0.0337025	-0.0947193	1.78389e-11	ATF4
SLC25A3	-0.0109198	-0.0760045	2.03447e-11	ATF4
DNAJA1	0.0167075	-0.108876	2.06922e-11	ATF4
SNRPG	0.0753273	-0.098608	2.22355e-11	ATF4
CCT8	-0.0145851	-0.0991528	2.82074e-11	ATF4
FLNA	-0.00485536	-0.182978	2.9813e-11	ATF4
SNRPD2	0.0930991	-0.0960199	2.98957e-11	ATF4
RPL3	-0.0454369	-0.0717643	3.08389e-11	ATF4
ISG20	0.0842113	0.277904	3.1007e-11	ATF4
COX4I1	0.0176137	-0.0657968	3.19529e-11	ATF4
XRCC5	-0.0251553	-0.0706039	3.22185e-11	ATF4
MRPL51	0.0238986	-0.096039	3.23124e-11	ATF4
NCL	-0.0294201	-0.103634	3.3326e-11	ATF4
PSMB3	-0.0144337	-0.13681	3.58982e-11	ATF4
SNRPB2	0.004511	-0.11801	4.12615e-11	ATF4
RSL24D1	0.0547334	-0.105623	4.18113e-11	ATF4
NME1	-0.0166192	-0.126371	4.24265e-11	ATF4
RPS6	0.00533862	-0.0596738	4.44101e-11	ATF4
MARK3	-0.0416934	0.0810245	4.64551e-11	ATF4
HNRNPC	-0.0382237	-0.0606325	4.85443e-11	ATF4
HINT1	0.0251199	-0.0639297	5.14361e-11	ATF4
DENND4A	-0.0154136	0.0887183	5.29113e-11	ATF4
TRIM10	-0.114313	0.178134	5.44766e-11	ATF4
BZW1	0.00678972	-0.111221	5.90152e-11	ATF4
SELENOH	0.0216867	-0.0944926	5.92693e-11	ATF4
RPLP2	0.0359963	-0.0501672	6.60633e-11	ATF4
PSMA5	0.000779998	-0.110802	6.77709e-11	ATF4
ATP5PD	0.0169442	-0.112886	7.14765e-11	ATF4
SSBP1	0.0168264	-0.103646	7.32245e-11	ATF4
ATP5F1A	-0.0253457	-0.0792403	7.43287e-11	ATF4
TSPO	0.0100958	-0.0979763	7.54948e-11	ATF4
S100A6	0.0145034	-0.117555	7.70208e-11	ATF4
RPL39	0.0860717	-0.0594889	8.58055e-11	ATF4
AC100835.2	-0.0881489	0.322396	9.77096e-11	ATF4
RABGAP1L	-0.05858	0.0800137	1.04766e-10	ATF4
RPS28	0.0227177	-0.0533974	1.05839e-10	ATF4
PSMD8	-0.0112239	-0.10898	1.09681e-10	ATF4
PSMA3	0.00379901	-0.111946	1.11881e-10	ATF4
RIPOR3	-0.0912697	0.1306	1.15044e-10	ATF4
CCT6A	-0.0280973	-0.0871787	1.20781e-10	ATF4
ASAP1	-0.0579323	0.0831218	1.28377e-10	ATF4
NME2	0.0428571	-0.0922723	1.38621e-10	ATF4
CAT	-0.00236336	0.088189	1.68907e-10	ATF4
NDUFB4	0.0368586	-0.121956	1.86068e-10	ATF4
ENY2	0.020546	-0.0968965	1.96616e-10	ATF4
RPL35	0.0331441	-0.0615276	2.09123e-10	ATF4
FRYL	-0.0527275	0.0908518	2.09691e-10	ATF4
ADD2	-0.1194	0.115144	2.11066e-10	ATF4
CLK3	0.0692364	0.196059	2.55669e-10	ATF4
H3F3B	-0.00395271	-0.0769917	2.79164e-10	ATF4
ESPN	-0.147416	0.206469	2.87988e-10	ATF4
PGK1	0.0184362	-0.127053	3.45546e-10	ATF4
TSPAN5	0.0188805	0.16762	3.54099e-10	ATF4
EZR	-0.0140317	-0.122218	3.99482e-10	ATF4
MTRNR2L12	0.0505497	0.0670485	4.11212e-10	ATF4
TMSB4X	0.196695	-0.151949	4.32528e-10	ATF4
ACTG1	0.0893415	-0.163318	4.7274e-10	ATF4
RUNDC3A	-0.0756158	0.518985	4.95373e-10	ATF4
TMEM131L	-0.0452549	0.111953	5.01535e-10	ATF4
SNRPB	-0.0296779	-0.077776	5.03588e-10	ATF4
ATP5MC1	-0.000230976	-0.100539	5.13526e-10	ATF4
LCP1	0.247142	-0.199281	6.19209e-10	ATF4
DDI2	-0.104845	0.0946692	6.5188e-10	ATF4
SAMD4B	-0.0705421	0.122168	6.6286e-10	ATF4
STMN1	0.0139145	-0.0792021	6.68381e-10	ATF4
TMA7	0.0592211	-0.0707973	7.27926e-10	ATF4
SLC25A6	-0.028971	-0.0683413	7.41071e-10	ATF4
SEC61G	0.115831	-0.11316	7.42859e-10	ATF4
CALM2	0.0144074	-0.0740848	8.23875e-10	ATF4
MAP2K3	-0.090369	0.11439	8.56071e-10	ATF4
KCNN4	-0.100622	0.146948	9.30855e-10	ATF4
MICOS10	0.00585404	-0.096124	9.6182e-10	ATF4
RPL13	-0.00498742	-0.0609441	9.79028e-10	ATF4
AC002558.3	-0.109611	0.195438	9.85649e-10	ATF4
MDH1	0.0256245	-0.124717	1.05736e-09	ATF4
RTRAF	-0.00242641	-0.0921998	1.19345e-09	ATF4
TALDO1	0.0302307	-0.0762668	1.24743e-09	ATF4
ALAS2	-0.0208782	0.131929	1.28363e-09	ATF4
CCT4	0.00605026	-0.087717	1.2985e-09	ATF4
STK11	-0.0252655	0.103314	1.42738e-09	ATF4
RPS2	-0.0179609	-0.0655775	1.47549e-09	ATF4
UBB	0.0664119	-0.0740522	1.50447e-09	ATF4
ATP5MD	0.116374	-0.101828	1.58556e-09	ATF4
CPLANE1	-0.00326103	0.213739	1.58582e-09	ATF4
ZNF706	0.00390757	-0.0976583	1.66969e-09	ATF4
PSME2	0.0324026	-0.134571	1.80298e-09	ATF4
ERH	0.031575	-0.0970797	1.8065e-09	ATF4
TRMT112	0.0339364	-0.0885814	1.96162e-09	ATF4
PDIA3	-0.0106331	-0.0931974	1.97628e-09	ATF4
ST13	0.0282659	-0.073697	2.06574e-09	ATF4
ABCA7	-0.0838965	0.141306	2.16105e-09	ATF4
ITSN1	-0.0213873	0.218784	2.22226e-09	ATF4
KAT2B	-0.0787306	0.123237	2.42449e-09	ATF4
RPL37A	0.0301358	-0.0592131	2.48504e-09	ATF4
CACYBP	0.0457334	-0.106693	2.54148e-09	ATF4
GTF3A	0.0643951	-0.101625	2.95145e-09	ATF4
TPSAB1	-0.0542713	-0.242385	3.09484e-09	ATF4
EPOR	-0.0766788	0.0951769	3.76916e-09	ATF4
ATP5MC2	0.00767654	-0.0748169	4.11821e-09	ATF4
PARVB	-0.101546	0.0994178	4.19754e-09	ATF4
HK1	-0.0515734	0.0760416	4.28786e-09	ATF4
PARK7	-0.0232309	-0.0776581	4.53612e-09	ATF4
TMBIM6	-0.0148457	-0.0740115	4.71782e-09	ATF4
HIST1H4C	0.113132	-0.0979404	4.97001e-09	ATF4
EIF1	0.0566792	-0.0600752	5.13245e-09	ATF4
LSM3	0.0324619	-0.0949763	5.13645e-09	ATF4
IQSEC1	-0.0806483	0.108353	5.83187e-09	ATF4
SLC30A1	0.00567694	0.155627	6.13363e-09	ATF4
SEC61B	0.0416475	-0.086055	6.88212e-09	ATF4
EIF3K	-0.00932721	-0.0738968	7.08511e-09	ATF4
WRN	-0.0749535	0.0806959	7.32774e-09	ATF4
KEL	-0.0965781	0.106865	7.38774e-09	ATF4
YWHAE	-0.0175435	-0.065644	7.55395e-09	ATF4
OSBP2	-0.0250774	0.114062	7.76842e-09	ATF4
COX8A	0.0619372	-0.0760158	7.78355e-09	ATF4
NIFK	0.020558	-0.138492	8.33748e-09	ATF4
ATP5F1E	0.0701357	-0.0516763	8.42735e-09	ATF4
RBM8A	-0.0191514	-0.0897285	8.7349e-09	ATF4
OSTC	0.00130507	-0.112872	8.79521e-09	ATF4
DCAF11	-0.0298441	0.121645	8.80109e-09	ATF4
PHB2	-0.0236616	-0.0873699	9.03044e-09	ATF4
LRP12	-0.0659081	-0.239597	9.23633e-09	ATF4
NUCB2	0.013345	-0.096237	9.32592e-09	ATF4
ART4	-0.071186	0.328606	9.37442e-09	ATF4
LDHA	0.0338914	-0.159158	9.57686e-09	ATF4
TET3	-0.0434147	0.092873	9.80164e-09	ATF4
PSMB6	0.0282775	-0.0994576	1.08076e-08	ATF4
MKNK2	-0.0112156	0.104294	1.09168e-08	ATF4
B2M	0.0595258	-0.0703355	1.11804e-08	ATF4
RAP1B	0.029848	-0.0995113	1.13531e-08	ATF4
TXN	0.0456498	-0.0636587	1.14606e-08	ATF4
PAQR9	-0.149567	0.291623	1.17321e-08	ATF4
PRMT1	-0.0188312	-0.131329	1.20396e-08	ATF4
DDX18	-0.028621	-0.0921255	1.21244e-08	ATF4
TUBB4B	0.0204797	-0.0927253	1.25682e-08	ATF4
WDR26	0.0376039	0.114896	1.35439e-08	ATF4
FTL	0.0564437	-0.0505935	1.46684e-08	ATF4
SPTA1	-0.0454469	0.0933258	1.56291e-08	ATF4
FAXDC2	-0.166508	0.176546	1.5727e-08	ATF4
HMGN1	-0.0144804	-0.0728801	1.61532e-08	ATF4
UBE2L3	0.0280334	-0.0909533	1.74999e-08	ATF4
SAP18	0.0218241	-0.0956063	1.7846e-08	ATF4
ATP5PO	0.0323687	-0.0843072	1.85481e-08	ATF4
MSN	0.00237749	-0.130315	2.05477e-08	ATF4
SSR3	0.015408	-0.106669	2.10183e-08	ATF4
MRPL21	0.0393603	-0.121288	2.19344e-08	ATF4
CALB1	-0.282042	-0.408068	2.21203e-08	ATF4
TRAK2	0.0180629	0.111187	2.27127e-08	ATF4
SPECC1	-0.0308039	0.0805508	2.32723e-08	ATF4
CHORDC1	0.0221357	-0.13212	2.45082e-08	ATF4
SLC4A1	-0.0282681	0.19676	2.53909e-08	ATF4
TCP1	0.00633201	-0.0848953	2.65476e-08	ATF4
UBL5	0.0608236	-0.0731219	2.72845e-08	ATF4
PSMF1	-0.0347688	0.0840472	2.88212e-08	ATF4
TAGLN2	-0.0196942	-0.0890692	2.91235e-08	ATF4
PIGQ	-0.038119	0.134989	2.96526e-08	ATF4
NDUFB5	0.109184	-0.110158	3.01632e-08	ATF4
MYDGF	-0.0589878	-0.138305	3.14083e-08	ATF4
JTB	0.0503556	-0.0844334	3.21361e-08	ATF4
CBR4	-0.0974705	0.120258	3.22546e-08	ATF4
RPL12	0.0471659	-0.0638057	3.26915e-08	ATF4
SEPTIN7	-0.0460472	-0.0683642	3.57052e-08	ATF4
HSPA9	0.0179631	-0.0758667	3.62529e-08	ATF4
RUNX1	0.249924	-0.150042	3.86703e-08	ATF4
XRN2	0.00538913	-0.0870283	3.92926e-08	ATF4
CYCS	-0.00495168	-0.0857185	3.93565e-08	ATF4
NEDD8	0.0527287	-0.0784403	4.11905e-08	ATF4
PPA1	-0.0236482	-0.0960679	4.15134e-08	ATF4
DHRS13	-0.135333	0.19899	4.32671e-08	ATF4
EIF3M	-0.0135865	-0.0720092	4.5706e-08	ATF4
SGMS1	-0.04296	0.081593	4.8188e-08	ATF4
DNAJA4	-0.131617	0.139957	5.06685e-08	ATF4
EIF5A	-0.0327023	-0.072236	5.38605e-08	ATF4
PLEK	0.476502	-0.467318	5.5523e-08	ATF4
S100A11	0.112649	-0.272108	5.71168e-08	ATF4
ATG14	0.0342772	0.139321	5.75675e-08	ATF4
RPLP0	-0.0155794	-0.0499987	5.98387e-08	ATF4
NDUFA7	0.0666548	-0.111066	6.03562e-08	ATF4
GTF3C6	0.0454313	-0.0972973	6.32099e-08	ATF4
AC007381.1	0.140859	0.557135	6.37832e-08	ATF4
PTPN22	0.326769	-0.267606	6.6607e-08	ATF4
MOSPD1	-0.00249048	0.144268	7.14597e-08	ATF4
RAB14	-0.0111996	-0.0946777	7.2338e-08	ATF4
SPCS3	0.00738007	-0.083868	8.79578e-08	ATF4
TKT	-0.0249331	-0.0809542	9.28028e-08	ATF4
SFT2D1	0.0324581	-0.112718	9.2905e-08	ATF4
CD164	0.00561405	-0.0891938	9.45392e-08	ATF4
BOLA3	0.0388324	-0.10084	9.50699e-08	ATF4
IQGAP1	0.0830176	-0.148736	9.55908e-08	ATF4
PA2G4	-0.0257735	-0.0670637	9.57654e-08	ATF4
TLCD4	-0.0755045	0.102914	9.60567e-08	ATF4
SRGN	0.361159	-0.153433	9.86074e-08	ATF4
MFSD2B	-0.0636186	0.0952074	9.88608e-08	ATF4
WNK1	-0.00401792	0.0732691	1.01335e-07	ATF4
TSPAN17	-0.124367	0.114731	1.04184e-07	ATF4
IKZF1	-0.0163943	0.0818445	1.05428e-07	ATF4
TFAM	0.00078729	-0.106003	1.05718e-07	ATF4
SLC22A4	-0.0278831	0.126714	1.07884e-07	ATF4
PHOSPHO1	-0.0395031	0.24758	1.11855e-07	ATF4
DIAPH1	0.00861353	-0.0975038	1.13559e-07	ATF4
CCT2	-0.0213295	-0.0674005	1.18519e-07	ATF4
PDZK1IP1	0.017359	0.280203	1.20051e-07	ATF4
RAC1	-0.0086989	-0.0574756	1.21506e-07	ATF4
DBI	0.0441793	-0.136706	1.22514e-07	ATF4
MYL12B	0.0327161	-0.0774716	1.22603e-07	ATF4
NOP10	0.0640469	-0.084492	1.265e-07	ATF4
ENO1	-0.017049	-0.105741	1.27967e-07	ATF4
S100A4	0.0335791	-0.0907709	1.2954e-07	ATF4
GPCPD1	0.049752	0.117311	1.35426e-07	ATF4
NDUFS7	-0.0290443	-0.10067	1.37831e-07	ATF4
ZFYVE21	-0.10268	0.123098	1.41362e-07	ATF4
RPL36	0.0407342	-0.0503181	1.42898e-07	ATF4
TMEM86B	0.0184282	0.244103	1.46926e-07	ATF4
NDUFB3	0.0594651	-0.106264	1.47068e-07	ATF4
GMFG	0.165821	-0.189743	1.56595e-07	ATF4
PARP1	-0.05466	-0.0801522	1.65108e-07	ATF4
SNX6	0.0295757	-0.0952441	1.65972e-07	ATF4
COX7B	0.0896263	-0.076294	1.71749e-07	ATF4
FBXW7	-0.077536	0.077101	1.72347e-07	ATF4
DNM3	0.104989	-0.33807	1.78176e-07	ATF4
RPL36A	0.0294769	-0.0429837	1.83621e-07	ATF4
RANBP10	-0.00796863	0.0947234	1.90274e-07	ATF4
HECTD4	0.0396912	0.0843625	1.92057e-07	ATF4
HSD17B10	0.0294232	-0.126857	1.99143e-07	ATF4
CHD4	-0.0490569	-0.0783317	2.01768e-07	ATF4
VPS35	0.0401576	-0.098858	2.10836e-07	ATF4
RBM38	-0.026485	0.106603	2.16181e-07	ATF4
SSR4	0.0974849	-0.0892111	2.18531e-07	ATF4
CST3	0.0148108	-0.113765	2.19448e-07	ATF4
PDCD5	0.00797226	-0.119017	2.26082e-07	ATF4
PLEC	-0.00475353	-0.281641	2.29748e-07	ATF4
RAB5IF	-0.0157292	-0.11369	2.45454e-07	ATF4
NDUFA1	0.0677534	-0.0835013	2.54132e-07	ATF4
ESD	0.0532272	-0.0874413	2.55742e-07	ATF4
COX6A1	0.0548754	-0.0742873	2.6808e-07	ATF4
GYPC	-0.0401258	0.0730193	2.71873e-07	ATF4
MKLN1	-0.0649364	0.0617661	2.77774e-07	ATF4
HNRNPM	-0.0207881	-0.0580982	2.9296e-07	ATF4
ARPC2	0.0267498	-0.0809107	3.0607e-07	ATF4
FAM210B	-0.0169241	0.0809538	3.2011e-07	ATF4
SRSF9	-0.00483249	-0.0756018	3.21559e-07	ATF4
HNRNPDL	-0.00788299	-0.0798853	3.25421e-07	ATF4
ARPC1B	-0.0399273	-0.104013	3.34275e-07	ATF4
PTPRC	0.224027	-0.197296	3.35251e-07	ATF4
MRPS23	-0.00981502	-0.136175	3.36298e-07	ATF4
CANX	-0.0427725	-0.0757381	3.39314e-07	ATF4
RRBP1	0.0836839	-0.14567	3.56748e-07	ATF4
CD58	-0.0334774	0.0836996	3.58043e-07	ATF4
PGAM1	-0.0502627	-0.135303	3.65566e-07	ATF4
YWHAB	-0.0755518	-0.0634695	3.76023e-07	ATF4
ZNF451	-0.0732302	0.065269	3.77848e-07	ATF4
ATG9A	-0.0669355	0.156856	3.78719e-07	ATF4
PSME1	0.00828054	-0.084128	3.85558e-07	ATF4
ATP5MG	0.0514426	-0.0557211	3.89226e-07	ATF4
RNH1	-0.0265774	-0.0873813	4.06191e-07	ATF4
POLR2F	0.0499538	-0.107202	4.13336e-07	ATF4
NASP	-0.0218733	-0.07148	4.2857e-07	ATF4
LPAR5	0.0175177	-0.330562	4.46011e-07	ATF4
STXBP5	0.0752476	-0.137424	4.55359e-07	ATF4
RPL26L1	0.0472701	-0.133841	4.59844e-07	ATF4
OCIAD2	-0.00863369	-0.136739	4.73307e-07	ATF4
DHRS7	0.00701695	-0.165551	4.87304e-07	ATF4
PPP4C	0.00304699	-0.0903821	4.93002e-07	ATF4
PSMD12	-0.00780209	-0.0737	5.06206e-07	ATF4
CHURC1	0.0656402	-0.0931014	5.1061e-07	ATF4
TOMM7	0.0116827	-0.0616124	5.22657e-07	ATF4
TFRC	-0.043737	0.0526369	5.33057e-07	ATF4
PCSK7	-0.082567	0.103016	5.6185e-07	ATF4
SELENBP1	0.0656571	0.268332	5.67946e-07	ATF4
PSMB2	0.0135861	-0.0822076	5.78339e-07	ATF4
EIF3I	0.00401011	-0.0845399	5.78821e-07	ATF4
PSMA6	0.00541037	-0.0826001	5.8917e-07	ATF4
KIF18B	-0.0986993	0.139617	5.89208e-07	ATF4
SPCS2	0.00666989	-0.0762959	6.06934e-07	ATF4
AIMP1	0.0202436	-0.094971	6.2e-07	ATF4
ICAM2	0.0383217	-0.165372	6.39394e-07	ATF4
ITGA2B	0.104879	-0.159421	6.46028e-07	ATF4
STOM	0.0205977	0.108313	6.70435e-07	ATF4
NDUFB8	-0.000267091	-0.0754307	6.74175e-07	ATF4
GALNT6	-0.0700379	0.0928236	6.85857e-07	ATF4
TXNDC17	0.101231	-0.119484	7.06429e-07	ATF4
MLXIP	-0.0690771	0.0759621	7.53461e-07	ATF4
PDAP1	-0.0191765	-0.0729995	7.94668e-07	ATF4
YWHAZ	-0.0074447	-0.0691573	7.98592e-07	ATF4
EPHB6	-0.0975263	-0.284206	8.09453e-07	ATF4
PDLIM5	0.0140648	-0.135103	8.20018e-07	ATF4
RHCE	-0.0251213	0.140149	8.25306e-07	ATF4
RMDN3	-0.0803291	0.10472	8.32925e-07	ATF4
FAM117A	-0.0134881	0.0998664	8.54938e-07	ATF4
UBE2H	0.08825	0.139699	8.65641e-07	ATF4
LSM7	0.0101373	-0.0778462	8.69372e-07	ATF4
RSL1D1	-0.0336807	-0.0878438	8.70593e-07	ATF4
KTN1	-0.0147082	-0.0575969	8.74063e-07	ATF4
SSR2	0.0179454	-0.102546	8.74817e-07	ATF4
MDH2	0.00879202	-0.0902666	8.80992e-07	ATF4
SPATA5	-0.103242	0.0846998	8.90809e-07	ATF4
MIF	0.0774455	-0.088539	8.98896e-07	ATF4
EIF3H	0.00190373	-0.0521378	9.21938e-07	ATF4
EIF3D	-0.0531409	-0.0721252	9.47502e-07	ATF4
USP15	-0.0122502	0.0475726	1.00539e-06	ATF4
BTAF1	-0.0708721	0.0715677	1.00984e-06	ATF4
MT2A	0.144811	-0.120519	1.02252e-06	ATF4
MRPS18C	0.0851778	-0.109977	1.03024e-06	ATF4
P2RY14	0.213043	-0.30074	1.08719e-06	ATF4
PSMG2	0.0632267	-0.0922119	1.09999e-06	ATF4
PALM2-AKAP2	0.105398	-0.201466	1.12401e-06	ATF4
LYN	0.119294	-0.158092	1.13802e-06	ATF4
MRPL47	0.00739938	-0.105291	1.15041e-06	ATF4
TPSB2	0.0917637	-0.474644	1.18192e-06	ATF4
BPGM	0.0337714	0.177876	1.19192e-06	ATF4
RTN4	-0.0262243	-0.0679332	1.21477e-06	ATF4
ZBTB4	-0.138393	0.128859	1.22786e-06	ATF4
TNS1	-0.00759174	0.187827	1.24072e-06	ATF4
TMED9	-0.00565967	-0.110941	1.27506e-06	ATF4
YPEL4	0.00729498	0.159873	1.28253e-06	ATF4
ST3GAL2	-0.0861193	0.074287	1.29203e-06	ATF4
MRPL13	0.0282492	-0.105219	1.29561e-06	ATF4
FKBP3	-0.0189919	-0.0938807	1.37965e-06	ATF4
HBD	0.154785	-0.281488	2.58118e-86	BCL11A
HBZ	-0.973456	1.01475	5.8687e-71	BCL11A
HBB	0.250871	-0.301222	1.54069e-57	BCL11A
RPL41	-0.0986478	0.11452	1.79756e-54	BCL11A
RPL9	-0.122379	0.121849	1.17465e-52	BCL11A
RPL34	-0.0927007	0.111415	8.22809e-51	BCL11A
RPS14	-0.0980811	0.1132	1.2913e-49	BCL11A
RPL37A	-0.105353	0.123463	2.05052e-49	BCL11A
RPL26	-0.132628	0.115624	3.00031e-49	BCL11A
RPL12	-0.153555	0.138942	2.36828e-47	BCL11A
RPS25	-0.10022	0.111191	2.81709e-47	BCL11A
RPS6	-0.0628774	0.110269	8.32013e-47	BCL11A
RPS20	-0.11335	0.114527	9.56354e-47	BCL11A
RPLP1	-0.070012	0.116151	9.86125e-47	BCL11A
RPL36	-0.106407	0.120493	1.64508e-46	BCL11A
FTL	-0.148032	0.104963	2.51392e-46	BCL11A
RPS24	-0.0988322	0.107839	2.63903e-45	BCL11A
CTC1	-0.792396	0.589016	4.18331e-45	BCL11A
RPL29	-0.115888	0.112705	6.52295e-45	BCL11A
RPL39	-0.145881	0.11043	1.34057e-44	BCL11A
RPL27A	-0.0803215	0.106808	3.49921e-44	BCL11A
RPS3A	-0.0944559	0.10711	4.40748e-44	BCL11A
RPL37	-0.132566	0.106079	4.59765e-44	BCL11A
RPL28	-0.0859546	0.10691	1.44406e-43	BCL11A
RPS19	-0.0697976	0.10981	1.68369e-43	BCL11A
HBG2	-0.240776	0.229083	2.39676e-43	BCL11A
RPL19	-0.0638353	0.106871	3.51523e-43	BCL11A
RPL7	-0.0940638	0.114068	5.81864e-43	BCL11A
EEF1A1	-0.0387081	0.101701	7.54883e-43	BCL11A
RPL23	-0.102201	0.135303	1.04717e-42	BCL11A
RPLP0	-0.0449315	0.111962	1.50312e-42	BCL11A
RPL23A	-0.0849795	0.106417	2.16733e-42	BCL11A
RPL17	-0.112552	0.113564	3.71565e-42	BCL11A
RACK1	-0.0744853	0.113232	8.21022e-42	BCL11A
RPL24	-0.0886518	0.0956899	3.46035e-41	BCL11A
RPL31	-0.114373	0.110395	4.43869e-41	BCL11A
RPL6	-0.0663429	0.10916	5.01492e-41	BCL11A
RPS13	-0.0899666	0.106401	8.30702e-41	BCL11A
C11orf21	-0.419898	0.391467	9.54997e-41	BCL11A
RPS12	-0.105822	0.105171	3.11582e-40	BCL11A
MIF	-0.215721	0.195257	6.3963e-39	BCL11A
RPS27A	-0.0632439	0.0992219	4.00048e-38	BCL11A
RPS8	-0.0541363	0.101748	4.0728e-38	BCL11A
IQGAP2	-0.245664	0.187882	1.12356e-37	BCL11A
ESPN	-0.526264	0.397566	1.55964e-37	BCL11A
RPS18	-0.0980635	0.130104	1.68657e-37	BCL11A
RPS7	-0.0720938	0.0951766	3.25098e-37	BCL11A
RPL30	-0.09723	0.0928208	4.68703e-37	BCL11A
RPS4X	-0.0667922	0.105053	5.06636e-37	BCL11A
RPL32	-0.107411	0.101772	7.77174e-37	BCL11A
RPL8	-0.0351773	0.0987342	1.02717e-36	BCL11A
RPL18A	-0.0804707	0.0993041	4.54937e-36	BCL11A
RPL35A	-0.0830757	0.0890976	1.66483e-35	BCL11A
RPL35	-0.0854845	0.104737	3.76005e-35	BCL11A
CD63	-0.235549	0.203076	5.36057e-35	BCL11A
RPL7A	-0.0426467	0.0987527	6.84744e-35	BCL11A
RPL18	-0.0511914	0.0878533	8.1629e-35	BCL11A
RPL10	-0.0604005	0.107366	8.53433e-35	BCL11A
RPLP2	-0.0538968	0.0830131	1.26521e-34	BCL11A
GPX4	-0.146485	0.15842	1.70538e-34	BCL11A
RPL13A	-0.0504583	0.0995204	1.78043e-34	BCL11A
RPS17	-0.0668075	0.0977769	2.93942e-34	BCL11A
RPL5	-0.0553805	0.10473	9.40157e-34	BCL11A
SERF2	-0.0915885	0.0896148	2.14696e-33	BCL11A
RPL38	-0.0876057	0.0906539	2.92284e-33	BCL11A
RPS9	-0.0391682	0.0923668	4.19135e-33	BCL11A
APOC1	-0.194508	0.203063	1.12913e-32	BCL11A
RPS15	-0.060199	0.093723	1.63944e-32	BCL11A
SEC62	0.154563	-0.200523	3.3054e-32	BCL11A
RPS27	-0.0894541	0.0866368	3.33555e-32	BCL11A
RPS29	-0.111453	0.0906918	4.29806e-32	BCL11A
RPS23	-0.0764001	0.103936	4.41045e-32	BCL11A
JAZF1	0.115505	-0.24694	5.62519e-32	BCL11A
PPIA	-0.0731652	0.118629	1.71557e-31	BCL11A
RPL13	-0.0502783	0.0980449	2.2827e-31	BCL11A
RPS21	-0.0927564	0.0937958	3.30376e-31	BCL11A
RPSA	-0.0431002	0.0942654	3.94019e-31	BCL11A
RPL22	-0.0504048	0.0954356	6.95582e-31	BCL11A
RPL27	-0.0699889	0.0942045	2.79241e-30	BCL11A
RPL11	-0.0198166	0.0853444	5.29035e-30	BCL11A
RPS3	-0.0322538	0.0884969	5.42545e-30	BCL11A
RPL15	-0.0568261	0.0856104	1.65762e-29	BCL11A
DAPL1	-0.784761	0.675907	4.39049e-29	BCL11A
RPL10A	-0.0677259	0.107945	4.86595e-29	BCL11A
RPS28	-0.062413	0.0822541	6.61106e-29	BCL11A
RPL14	-0.0536515	0.0888519	7.88336e-29	BCL11A
SNHG29	-0.0659297	0.117899	8.05041e-29	BCL11A
RPL36A	-0.068248	0.0816947	1.09365e-28	BCL11A
RPS2	-0.031918	0.100674	3.3545e-28	BCL11A
PPM1E	-1.40688	0.966519	4.06642e-28	BCL11A
PCED1B	-0.591305	0.59539	4.46479e-28	BCL11A
UBA52	-0.0736721	0.0719505	7.7251e-28	BCL11A
RPS16	-0.0395757	0.0815978	1.08795e-27	BCL11A
MT-ND4	-0.0573566	0.137588	2.41224e-27	BCL11A
RPS15A	-0.074022	0.0775559	2.84652e-27	BCL11A
GAPDH	-0.101368	0.129881	4.48629e-27	BCL11A
RPL21	-0.0496629	0.0734511	5.65982e-27	BCL11A
SLC7A5	0.219898	-0.250544	1.65403e-26	BCL11A
AC051619.5	-2.06673	1.23255	2.42135e-26	BCL11A
EEF1B2	-0.0348391	0.0952948	3.65845e-26	BCL11A
HECTD4	0.0781808	-0.157138	5.35211e-26	BCL11A
USP15	0.0691176	-0.098229	5.55922e-26	BCL11A
TOP1	0.104158	-0.129988	9.44696e-26	BCL11A
HBG1	-0.0506032	0.166478	9.82653e-26	BCL11A
PRDX2	0.209103	-0.166869	1.75137e-25	BCL11A
ATP5IF1	-0.10044	0.111377	2.21057e-25	BCL11A
MT-CO1	-0.0285593	0.0929518	4.94512e-25	BCL11A
NME2	-0.130731	0.131838	5.13356e-25	BCL11A
MT-ND2	-0.0658403	0.124752	1.18764e-23	BCL11A
RPS5	-0.0407822	0.0850854	1.96864e-23	BCL11A
RPL4	-0.0254925	0.0830389	2.4343e-23	BCL11A
RPS11	-0.0333074	0.0686072	4.08571e-23	BCL11A
MT-CYB	-0.0356856	0.126523	5.06191e-23	BCL11A
RPL3	0.0105798	0.0941478	7.72975e-23	BCL11A
NPM1	-0.0649974	0.123082	7.81917e-23	BCL11A
TUBB1	-0.390327	0.358731	8.09658e-23	BCL11A
LPIN2	0.150807	-0.20191	8.98714e-23	BCL11A
GLRX5	0.143668	-0.136698	1.50349e-22	BCL11A
SNCA	0.15892	-0.18976	1.54399e-22	BCL11A
EEF1G	0.0073619	0.0819051	2.53914e-22	BCL11A
SLC25A37	0.199706	-0.190603	1.04218e-21	BCL11A
MT-CO2	-0.0163336	0.114626	1.20058e-21	BCL11A
S100A4	-0.153339	0.139382	1.45638e-21	BCL11A
S100A6	-0.0922534	0.138025	1.62155e-21	BCL11A
TPT1	-0.0854711	0.0550102	3.02335e-21	BCL11A
VPS13B	0.0455535	-0.112427	3.96338e-21	BCL11A
MFHAS1	0.151907	-0.156633	5.6862e-21	BCL11A
WNK1	0.112792	-0.120813	1.16492e-20	BCL11A
MT-ND1	-0.0251801	0.10437	1.68674e-20	BCL11A
COX7C	-0.116814	0.0891067	2.49472e-20	BCL11A
AHSP	0.140331	-0.128739	3.39327e-20	BCL11A
KLHDC8B	-0.0874356	0.208432	4.69773e-20	BCL11A
ARL4A	0.123385	-0.202553	5.48634e-20	BCL11A
MT-ND3	-0.00872279	0.097148	6.05712e-20	BCL11A
GCLC	0.111289	-0.18997	3.03717e-19	BCL11A
TMSB10	-0.15517	0.157083	3.74565e-19	BCL11A
PFDN5	-0.0804795	0.0885622	4.69361e-19	BCL11A
MT-ATP6	0.00805864	0.113362	6.21704e-19	BCL11A
ANK1	0.116037	-0.106321	6.32776e-19	BCL11A
GLUL	-0.130939	0.12675	8.73719e-19	BCL11A
SDK2	-3.65791	1.8934	9.14507e-19	BCL11A
BTF3	-0.0770506	0.0832431	9.46926e-19	BCL11A
EEF2	-0.00970021	0.0905176	1.09701e-18	BCL11A
HBA1	0.181534	-0.162264	2.57038e-18	BCL11A
SQSTM1	-0.2243	0.141884	2.87526e-18	BCL11A
SNRPD2	-0.13091	0.112221	3.47498e-18	BCL11A
RPS10	-0.0541417	0.0896917	3.9746e-18	BCL11A
HBE1	-0.711117	0.707827	5.81072e-18	BCL11A
TAGLN2	-0.12222	0.130704	6.02586e-18	BCL11A
AL022345.4	-1.58981	0.918746	8.93229e-18	BCL11A
TRAK2	0.103018	-0.155201	9.01374e-18	BCL11A
CPOX	0.179578	-0.157424	1.42207e-17	BCL11A
DAPK1	0.0650442	-0.261004	2.42501e-17	BCL11A
PPME1	0.0944022	-0.173768	3.23672e-17	BCL11A
CPEB4	0.0975549	-0.178715	3.53702e-17	BCL11A
PABPC1	-0.0164027	0.0584858	3.63691e-17	BCL11A
ACTB	-0.028208	0.0784471	4.48954e-17	BCL11A
TSC22D2	0.0840516	-0.163937	4.98177e-17	BCL11A
TSPAN5	0.162772	-0.198523	5.37539e-17	BCL11A
NUTM2A-AS1	0.0863647	-0.123825	6.17049e-17	BCL11A
TERF2IP	0.145018	-0.153331	6.27737e-17	BCL11A
ATP13A3	-0.0733321	0.124648	1.05677e-16	BCL11A
FHDC1	0.181745	-0.214616	1.36714e-16	BCL11A
ITPR2	-0.363508	0.196143	1.50466e-16	BCL11A
GPCPD1	0.0669477	-0.163522	1.65387e-16	BCL11A
PTMA	-0.0112199	0.0973936	1.79365e-16	BCL11A
RHAG	0.11706	-0.121412	1.96408e-16	BCL11A
TST	-0.0968434	0.18628	2.43403e-16	BCL11A
FAU	-0.00821971	0.0563289	2.44284e-16	BCL11A
TM9SF3	0.100338	-0.109088	2.96328e-16	BCL11A
GYPB	0.223811	-0.214892	2.98301e-16	BCL11A
BSG	0.141965	-0.130389	3.12447e-16	BCL11A
STOM	0.131222	-0.162956	3.73503e-16	BCL11A
DNAJC6	0.131704	-0.138508	3.91597e-16	BCL11A
CD2AP	0.0933436	-0.126074	4.19245e-16	BCL11A
AIG1	-0.127119	0.20099	4.50768e-16	BCL11A
HBM	0.19941	-0.222597	5.74331e-16	BCL11A
SERPING1	-1.21437	0.955411	5.89059e-16	BCL11A
ACTG1	-0.172291	0.173505	7.74371e-16	BCL11A
MXI1	0.130143	-0.167004	8.37193e-16	BCL11A
CST3	-0.140055	0.156879	8.50092e-16	BCL11A
BCL2L1	0.0568488	-0.185486	1.00634e-15	BCL11A
EIF2AK1	0.128822	-0.120757	1.09169e-15	BCL11A
HEMGN	0.197974	-0.197071	1.23317e-15	BCL11A
NT5DC2	-0.140649	0.210962	1.25199e-15	BCL11A
EMP3	-0.135174	0.120931	1.57562e-15	BCL11A
CLCN3	0.181616	-0.145377	1.97101e-15	BCL11A
JUNB	0.152705	-0.199202	2.08797e-15	BCL11A
AC107223.1	0.234667	-0.203285	2.6085e-15	BCL11A
LGALS1	-0.379262	0.221891	2.79667e-15	BCL11A
TIMP1	-0.222269	0.170019	3.59965e-15	BCL11A
CMAS	0.158096	-0.152279	4.13541e-15	BCL11A
UQCRH	-0.0767523	0.0793025	4.15579e-15	BCL11A
AC093512.2	-1.06338	0.771115	4.37713e-15	BCL11A
RHCE	0.194941	-0.202334	5.10614e-15	BCL11A
XPO7	0.0559392	-0.171814	5.96151e-15	BCL11A
MARK3	0.0523183	-0.100858	6.7098e-15	BCL11A
MT-CO3	0.0237207	0.0938118	7.12916e-15	BCL11A
APOE	-0.101248	0.24512	7.23225e-15	BCL11A
OSBP2	0.160121	-0.15481	7.29683e-15	BCL11A
RPL22L1	-0.175216	0.105537	9.86486e-15	BCL11A
TPSG1	-0.365857	0.283868	1.02336e-14	BCL11A
HBA2	0.190919	-0.162945	1.04253e-14	BCL11A
RAPGEF2	-0.0131632	-0.115876	1.05064e-14	BCL11A
NDUFS5	-0.117054	0.095895	1.34394e-14	BCL11A
CCNDBP1	0.140804	-0.188024	1.58042e-14	BCL11A
BPGM	0.144329	-0.284033	1.59563e-14	BCL11A
WDR26	0.0750837	-0.148729	1.70655e-14	BCL11A
2024-03-08	0.116114	-0.16639	1.90834e-14	BCL11A
NCEH1	0.235929	-0.186071	1.98395e-14	BCL11A
ABCB10	0.171955	-0.131884	2.14026e-14	BCL11A
ARHGEF12	0.107848	-0.142764	2.17391e-14	BCL11A
SEC11A	-0.11221	0.121405	2.52704e-14	BCL11A
MORC3	0.0455132	-0.129664	2.70018e-14	BCL11A
BTRC	0.172737	-0.166869	3.24358e-14	BCL11A
EIF3E	-0.0438484	0.0770898	3.28827e-14	BCL11A
MAN2A1	0.120777	-0.112278	3.32831e-14	BCL11A
SH3BGRL3	-0.18869	0.126509	3.40406e-14	BCL11A
ATP5PB	-0.117934	0.101713	3.79966e-14	BCL11A
TMCC2	0.277758	-0.529753	3.83776e-14	BCL11A
SOX6	0.202826	-0.224666	4.15473e-14	BCL11A
CD74	-0.194062	0.361096	4.38714e-14	BCL11A
FCHO2	0.109531	-0.144912	4.57257e-14	BCL11A
AC104389.5	-0.261346	0.28261	7.60952e-14	BCL11A
GYPA	0.233854	-0.186354	9.94295e-14	BCL11A
PHOSPHO1	-0.10903	0.301547	1.08661e-13	BCL11A
EPB41	0.102111	-0.100564	1.16429e-13	BCL11A
YBX1	-0.0148659	0.064871	1.4198e-13	BCL11A
ATP5MC2	-0.0882523	0.0903025	1.45221e-13	BCL11A
GAS5	-0.0165224	0.0860014	1.69509e-13	BCL11A
CD36	0.157851	-0.122122	2.70592e-13	BCL11A
MGST3	0.186959	-0.146202	3.06667e-13	BCL11A
RFX3	0.0334394	-0.171248	3.07995e-13	BCL11A
MT-ND5	-0.0288994	0.0804019	3.56422e-13	BCL11A
ATP5MPL	-0.087177	0.090362	3.93858e-13	BCL11A
ANKH	0.187143	-0.165414	4.05407e-13	BCL11A
RPS26	-0.116506	0.0836715	4.46327e-13	BCL11A
KLF3	0.125965	-0.128158	4.85409e-13	BCL11A
CTSE	-0.659464	0.743787	5.1183e-13	BCL11A
ARID3A	-0.375884	0.239746	5.34534e-13	BCL11A
ERFE	0.216809	-0.248724	5.42857e-13	BCL11A
C9orf16	-0.125368	0.119271	5.86911e-13	BCL11A
STRADB	0.111633	-0.148612	7.68943e-13	BCL11A
SPTA1	0.103607	-0.10888	8.18516e-13	BCL11A
TMSB4X	-0.221772	0.137676	8.32803e-13	BCL11A
CDH1	0.223604	-0.185819	9.83362e-13	BCL11A
CST7	-0.397981	0.302045	1.01829e-12	BCL11A
LDHB	-0.0548684	0.0964874	1.04395e-12	BCL11A
TMA7	-0.0645294	0.0767591	1.07718e-12	BCL11A
PITHD1	0.175351	-0.152415	1.42564e-12	BCL11A
GYPE	0.236535	-0.227828	1.69376e-12	BCL11A
CDK6	-0.0708923	0.136361	1.78784e-12	BCL11A
USP12	0.0220562	-0.123687	1.79045e-12	BCL11A
WDR83OS	-0.101508	0.113095	1.82406e-12	BCL11A
PFN1	-0.0321594	0.0721347	1.8885e-12	BCL11A
EPB42	0.157026	-0.164805	1.97579e-12	BCL11A
KLF13	0.183384	-0.151877	2.37616e-12	BCL11A
PRR13	-0.134816	0.13933	2.46396e-12	BCL11A
NBAS	0.172125	-0.0954734	2.64727e-12	BCL11A
DENND4A	0.0616909	-0.0912663	2.66877e-12	BCL11A
HK1	0.077051	-0.103006	2.98295e-12	BCL11A
TEC	-0.23299	0.155989	3.20345e-12	BCL11A
FTH1	-0.0281213	0.0409043	3.20705e-12	BCL11A
TBCEL	0.0826159	-0.201627	3.78095e-12	BCL11A
BLVRB	0.109797	-0.083473	4.22397e-12	BCL11A
HSPE1	-0.077945	0.0948029	4.29871e-12	BCL11A
EP300	0.0708952	-0.122918	4.41819e-12	BCL11A
ATP5ME	-0.132655	0.106702	4.43176e-12	BCL11A
STMN1	-0.046915	0.0854136	4.52865e-12	BCL11A
RAB6B	0.195308	-0.197686	5.45455e-12	BCL11A
AL157388.1	-0.709954	0.690772	5.50036e-12	BCL11A
AMMECR1	0.0840222	-0.0993869	5.93119e-12	BCL11A
OST4	-0.0846125	0.0796637	5.9313e-12	BCL11A
RNF19A	0.125475	-0.136421	6.34383e-12	BCL11A
STRN3	0.0367571	-0.0944912	6.36532e-12	BCL11A
TMEM131L	0.0371892	-0.122883	9.91621e-12	BCL11A
ATP5PF	-0.113067	0.0946286	1.00417e-11	BCL11A
PDCD5	-0.19797	0.143292	1.1367e-11	BCL11A
USP9X	0.0708392	-0.0965688	1.23081e-11	BCL11A
NOP53	-0.021625	0.0959991	1.2851e-11	BCL11A
SLC2A1	0.15149	-0.136057	1.28848e-11	BCL11A
APOLD1	-0.260671	0.216827	1.38971e-11	BCL11A
UBAC1	0.143268	-0.0943745	1.5682e-11	BCL11A
EFCAB2	-0.457472	0.327479	1.72142e-11	BCL11A
PLIN2	-0.127762	0.0925837	2.09304e-11	BCL11A
SLC4A1	0.209467	-0.197158	2.10392e-11	BCL11A
SLC25A39	0.132161	-0.101461	2.18153e-11	BCL11A
NUTM2B-AS1	0.0855901	-0.121419	2.22942e-11	BCL11A
MAN1A1	0.0381927	-0.125645	2.30034e-11	BCL11A
KLF1	0.141364	-0.0908589	3.11593e-11	BCL11A
RRAD	-0.376933	0.473574	3.25066e-11	BCL11A
LINC00884	-0.155751	0.223122	3.39854e-11	BCL11A
UQCR11	-0.130726	0.0814059	3.54054e-11	BCL11A
SLC36A1	0.152142	-0.173698	3.58954e-11	BCL11A
VAMP8	-0.123844	0.130575	3.94664e-11	BCL11A
UBE2H	0.0657985	-0.161334	3.96447e-11	BCL11A
LAPTM5	-0.137911	0.121251	4.37229e-11	BCL11A
KIAA0232	0.0625333	-0.117901	4.6925e-11	BCL11A
CDC27	0.100695	-0.0897742	4.98762e-11	BCL11A
FECH	0.110773	-0.105942	5.55398e-11	BCL11A
HAGH	0.172958	-0.115726	5.76729e-11	BCL11A
TFRC	0.0919011	-0.0621805	5.80988e-11	BCL11A
ART4	0.200408	-0.372807	5.9889e-11	BCL11A
ANKRD28	-0.221028	0.129346	6.16254e-11	BCL11A
ALDH1A1	-0.191187	0.21209	6.53165e-11	BCL11A
TMEFF2	-0.732149	0.472432	6.68138e-11	BCL11A
HIST1H1E	0.161267	-0.165175	7.14128e-11	BCL11A
RGCC	0.124152	-0.146158	7.77801e-11	BCL11A
MOB1B	0.0785202	-0.0997472	8.56145e-11	BCL11A
ATP5F1D	-0.0882914	0.0829791	9.93262e-11	BCL11A
FOXO3	0.0657034	-0.102846	1.06455e-10	BCL11A
ATP5MD	-0.126485	0.0983043	1.14626e-10	BCL11A
FBXO9	0.0385333	-0.127885	1.2382e-10	BCL11A
G0S2	-0.608791	0.459248	1.63017e-10	BCL11A
DCAF7	-0.0905247	0.105866	1.63086e-10	BCL11A
HEATR5A	-0.317227	0.158124	1.65882e-10	BCL11A
HIST1H1C	0.177639	-0.13014	1.66073e-10	BCL11A
HSPD1	0.00362772	0.0769966	1.6647e-10	BCL11A
COMMD6	-0.150875	0.117506	1.76513e-10	BCL11A
GNLY	-0.929284	0.677344	1.78965e-10	BCL11A
ATG2B	0.057726	-0.145472	1.98734e-10	BCL11A
GYPC	0.142328	-0.0807341	2.13395e-10	BCL11A
SLC26A2	-0.0613681	0.169875	2.17022e-10	BCL11A
NACA	-0.0202933	0.0541923	2.18724e-10	BCL11A
H1F0	0.26187	-0.157331	2.36979e-10	BCL11A
RBM38	0.139302	-0.13573	2.39212e-10	BCL11A
MYADM	-0.248664	0.230834	2.52169e-10	BCL11A
ESR2	0.23488	-0.196639	2.56379e-10	BCL11A
PIP5K1B	0.072466	-0.0867596	2.93471e-10	BCL11A
RSAD2	0.248538	-0.285702	2.95069e-10	BCL11A
NTS	-0.582185	0.773584	3.28238e-10	BCL11A
CAMK1D	0.0648938	-0.142486	3.37717e-10	BCL11A
RNF130	-0.252034	0.143044	3.61153e-10	BCL11A
PCBP2	-0.103348	0.075157	3.67623e-10	BCL11A
PGD	-0.169029	0.119369	3.91588e-10	BCL11A
HMGN3	-0.168501	0.161148	3.98657e-10	BCL11A
TMEM141	-0.108819	0.131142	3.99231e-10	BCL11A
APOL1	-0.249527	0.274258	4.08775e-10	BCL11A
SLC6A9	0.234788	-0.246285	4.17706e-10	BCL11A
HES6	0.224853	-0.146613	4.48618e-10	BCL11A
TCP11L2	0.125165	-0.312513	4.88743e-10	BCL11A
SPTB	0.123023	-0.109079	5.48995e-10	BCL11A
COX5A	-0.0627311	0.0847224	5.84307e-10	BCL11A
DLG1	0.0654901	-0.0848238	6.06441e-10	BCL11A
TSPAN32	-0.285216	0.189806	7.13159e-10	BCL11A
SLC22A23	0.135577	-0.113607	7.3826e-10	BCL11A
CTSA	-0.128478	0.149624	8.58035e-10	BCL11A
PARK7	-0.0670737	0.0805094	9.01414e-10	BCL11A
TBPL1	0.107548	-0.14048	9.70324e-10	BCL11A
ATG14	0.0492973	-0.152415	1.01248e-09	BCL11A
CFL1	-0.00934948	0.0733557	1.14578e-09	BCL11A
NSA2	-0.115803	0.100643	1.16511e-09	BCL11A
CHCHD2	-0.0274464	0.061781	1.22416e-09	BCL11A
RIPOR3	0.129745	-0.128169	1.30618e-09	BCL11A
DCUN1D1	0.0933617	-0.0970684	1.33277e-09	BCL11A
LINC01277	-0.926258	0.676657	1.60411e-09	BCL11A
GIHCG	-0.143743	0.113895	1.61535e-09	BCL11A
SRGN	-0.366888	0.136561	1.72769e-09	BCL11A
ZFAS1	-0.078656	0.0835148	1.87898e-09	BCL11A
HSP90AB1	-0.00242106	0.0761989	1.92272e-09	BCL11A
SNHG6	-0.0717002	0.0729005	1.99592e-09	BCL11A
CD52	-0.413855	0.19901	2.23386e-09	BCL11A
SELENOH	-0.0297563	0.0837789	2.30254e-09	BCL11A
MBNL3	0.0933056	-0.163647	2.36544e-09	BCL11A
C19orf53	-0.0610269	0.0953302	2.44995e-09	BCL11A
E2F2	0.226048	-0.214336	2.54793e-09	BCL11A
TESMIN	-0.170201	0.184304	2.58841e-09	BCL11A
HIST1H1B	0.153651	-0.133047	2.68217e-09	BCL11A
ASAP1	0.0809834	-0.0766684	2.68351e-09	BCL11A
FUCA2	-0.179344	0.144293	2.98128e-09	BCL11A
VPS50	0.0654731	-0.112689	3.18739e-09	BCL11A
CLK3	0.171292	-0.174014	3.22913e-09	BCL11A
RPIA	0.113328	-0.151317	3.40617e-09	BCL11A
P4HB	-0.0495812	0.101111	3.43048e-09	BCL11A
KCNQ1OT1	-0.289578	0.216444	3.65458e-09	BCL11A
HIST1H3B	0.160123	-0.158434	3.68758e-09	BCL11A
USP6NL	0.103885	-0.108796	3.69869e-09	BCL11A
RAD23A	0.12591	-0.0867861	4.15674e-09	BCL11A
ABCC4	0.0252656	-0.0905521	4.22763e-09	BCL11A
ABCA7	-0.129114	0.140683	4.24745e-09	BCL11A
HMGB2	0.126408	-0.0842866	4.4604e-09	BCL11A
CD82	-0.116998	0.106309	4.46392e-09	BCL11A
SNU13	-0.109882	0.0903862	4.73035e-09	BCL11A
MACO1	0.033338	-0.103309	5.2553e-09	BCL11A
SLC1A5	0.143813	-0.12503	5.54884e-09	BCL11A
CUTA	-0.121961	0.0993612	5.93501e-09	BCL11A
ORAI3	-0.179984	0.205937	6.04336e-09	BCL11A
HIST1H2AL	0.174273	-0.253648	6.21825e-09	BCL11A
FAM20B	0.0558411	-0.134858	6.23958e-09	BCL11A
EPOR	0.119797	-0.104215	6.3522e-09	BCL11A
GUK1	0.170956	-0.0950715	6.36339e-09	BCL11A
SMIM10	-0.0549256	0.138425	6.44636e-09	BCL11A
CXXC5	-0.0420725	0.116235	6.83584e-09	BCL11A
CTSD	-0.164988	0.114879	7.1822e-09	BCL11A
DLGAP4	-0.406831	0.234935	7.21511e-09	BCL11A
ZCCHC24	-0.310131	0.233639	7.24961e-09	BCL11A
SNHG16	-0.0893796	0.101298	7.38345e-09	BCL11A
CTNS	-0.318777	0.240543	7.76654e-09	BCL11A
PIM1	0.0280658	-0.09658	8.06835e-09	BCL11A
ECH1	-0.0556284	0.104875	8.48073e-09	BCL11A
IFITM2	-0.204213	0.163742	8.58879e-09	BCL11A
RPL36AL	-0.0574953	0.0562271	9.11539e-09	BCL11A
NUCB2	-0.0827211	0.0913149	9.14505e-09	BCL11A
HIST2H2AC	0.0463201	-0.136897	9.42345e-09	BCL11A
KLHL23	-0.0862354	0.213403	9.70118e-09	BCL11A
DSTN	-0.0808081	0.105995	9.81467e-09	BCL11A
TMEM258	-0.151591	0.0933273	1.00397e-08	BCL11A
AC024267.1	0.240962	-0.195495	1.03981e-08	BCL11A
HPRT1	-0.0783394	0.0974896	1.06221e-08	BCL11A
GCHFR	-0.121172	0.152095	1.06832e-08	BCL11A
MRPL41	-0.104626	0.114274	1.08976e-08	BCL11A
UQCRQ	-0.117221	0.0801052	1.21297e-08	BCL11A
RPS27L	-0.0823592	0.0594626	1.37776e-08	BCL11A
HIST1H1D	0.169368	-0.129829	1.42512e-08	BCL11A
SORBS1	0.0657691	-0.205752	1.50949e-08	BCL11A
ATP5F1B	-0.0328222	0.0709328	1.61081e-08	BCL11A
PPIP5K2	0.0921111	-0.0840866	1.62577e-08	BCL11A
DLEU2	0.03348	-0.0807493	1.67691e-08	BCL11A
NCOA4	-0.00089248	-0.100344	1.69716e-08	BCL11A
OPTN	0.173941	-0.113821	1.69876e-08	BCL11A
SMC2	0.161481	-0.0924171	1.76037e-08	BCL11A
NFKB1	-0.147595	0.129978	1.7873e-08	BCL11A
PDCD10	0.0315238	-0.0959361	1.88136e-08	BCL11A
YTHDC2	0.0789961	-0.10853	1.93642e-08	BCL11A
RHD	0.189266	-0.174523	2.0948e-08	BCL11A
CRTAP	-0.195629	0.161983	2.15542e-08	BCL11A
MAP2K2	0.00149189	0.0773338	2.21102e-08	BCL11A
GAD1	-0.169936	0.173579	2.22461e-08	BCL11A
SLC25A3	-0.0240853	0.0631638	2.54805e-08	BCL11A
SNRPF	-0.0537067	0.0788998	2.97684e-08	BCL11A
ARRB1	-0.349355	0.204312	3.27045e-08	BCL11A
CD58	0.094142	-0.0955333	3.33718e-08	BCL11A
SEC22B	0.0943099	-0.119196	3.3389e-08	BCL11A
MT-ND4L	-0.0312487	0.0688154	3.41337e-08	BCL11A
NSUN3	0.0716473	-0.161208	3.63014e-08	BCL11A
TMPO	0.105009	-0.0854729	3.63382e-08	BCL11A
RPS4Y1	-0.0348217	0.0720659	3.64142e-08	BCL11A
HSP90AA1	0.00846827	0.0622074	3.68047e-08	BCL11A
HMBS	0.133603	-0.0925837	3.74948e-08	BCL11A
PNMA1	-0.0189192	0.24183	3.82601e-08	BCL11A
ATP6V1D	0.0638884	-0.124552	3.90845e-08	BCL11A
FAM104A	0.135626	-0.129331	4.09418e-08	BCL11A
ELL2	0.0181546	-0.0970129	4.20655e-08	BCL11A
KEL	0.141912	-0.104379	4.24319e-08	BCL11A
TOMM6	-0.0621072	0.074578	4.29887e-08	BCL11A
UQCRB	-0.0634641	0.0581363	4.33203e-08	BCL11A
LBR	0.0786793	-0.0753007	4.37503e-08	BCL11A
MLXIP	0.0598704	-0.0941253	4.56789e-08	BCL11A
YPEL4	0.220821	-0.173821	4.62919e-08	BCL11A
C1GALT1	0.0981547	-0.10662	4.70916e-08	BCL11A
ABO	-0.0924802	0.14143	4.90558e-08	BCL11A
ABCC1	-0.337167	0.122965	4.96113e-08	BCL11A
MRPS6	-0.202692	0.132671	5.05146e-08	BCL11A
HMGB1	0.0161102	0.0524771	5.10631e-08	BCL11A
IDH1	-0.0997903	0.139485	5.10821e-08	BCL11A
UXT	-0.0444472	0.0843268	5.2131e-08	BCL11A
RIN3	-0.201189	0.117577	5.45777e-08	BCL11A
AC079804.3	0.15189	-0.195235	5.46512e-08	BCL11A
TIMM8B	-0.169142	0.0995947	5.54161e-08	BCL11A
LIMD1	-0.209695	0.151112	5.67282e-08	BCL11A
COX6C	-0.0967119	0.0673778	5.83586e-08	BCL11A
LSM7	-0.0619882	0.0834732	5.86545e-08	BCL11A
SOX4	-0.405045	0.285451	5.86671e-08	BCL11A
AL627171.2	-0.318948	0.169125	5.87727e-08	BCL11A
ABHD5	0.14562	-0.106663	5.95723e-08	BCL11A
CAVIN2	-0.404216	0.210915	6.2819e-08	BCL11A
HES2	-0.308176	0.519407	6.38389e-08	BCL11A
ALAD	0.174002	-0.155137	7.79745e-08	BCL11A
HSPA13	0.0881382	-0.199171	7.92884e-08	BCL11A
ADARB1	-0.175595	0.146537	7.98945e-08	BCL11A
SRGAP2	0.119134	-0.171871	8.03629e-08	BCL11A
IMPDH2	-0.026019	0.0941898	8.04449e-08	BCL11A
COX4I1	-0.00545845	0.0526389	8.09773e-08	BCL11A
TENT5A	-0.423636	0.154272	9.00969e-08	BCL11A
RANBP10	0.111601	-0.102219	9.56036e-08	BCL11A
ZNF706	-0.0746532	0.0841904	9.6317e-08	BCL11A
DMTN	0.149518	-0.117232	9.65964e-08	BCL11A
GMPR	0.125193	-0.0806251	9.69627e-08	BCL11A
TIAM1	-0.880432	0.419912	9.77262e-08	BCL11A
L3MBTL1	-0.274658	0.226946	1.00401e-07	BCL11A
ILKAP	0.125459	-0.103739	1.06962e-07	BCL11A
KIAA1671	-0.317877	0.317292	1.09849e-07	BCL11A
BTG2	0.112972	-0.138644	1.15753e-07	BCL11A
H3F3A	0.0813892	-0.0507486	1.17832e-07	BCL11A
FBXL17	-0.16098	0.115763	1.19209e-07	BCL11A
PRG2	-0.14344	0.151259	1.21498e-07	BCL11A
SLC22A4	0.128451	-0.13105	1.25845e-07	BCL11A
IMPA2	0.167209	-0.15859	1.29311e-07	BCL11A
PRDX5	0.00749552	0.10288	1.31582e-07	BCL11A
AC018618.1	-1.66801	1.18079	1.32321e-07	BCL11A
HIST1H2AG	0.128454	-0.172686	1.32875e-07	BCL11A
SELENBP1	0.157592	-0.25608	1.33075e-07	BCL11A
CDK2AP1	-0.200872	0.14125	1.39331e-07	BCL11A
MZT2B	-0.0398131	0.059363	1.39607e-07	BCL11A
ANXA2	-0.210124	0.175613	1.40751e-07	BCL11A
PACS1	-0.191345	0.134189	1.47085e-07	BCL11A
FHIT	-0.0604493	0.105095	1.49761e-07	BCL11A
PDCD4	-0.0970427	0.0855333	1.50355e-07	BCL11A
APRT	-0.0454607	0.0837402	1.55338e-07	BCL11A
TXK	-0.421282	0.194749	1.56203e-07	BCL11A
SEC14L2	0.190985	-0.187553	1.56748e-07	BCL11A
NUP153	0.0875652	-0.0835959	1.57771e-07	BCL11A
PPP1R15A	0.0940637	-0.123457	1.62996e-07	BCL11A
TPI1	-0.0312077	0.0745105	1.7404e-07	BCL11A
MICOS13	-0.0631161	0.109568	1.76451e-07	BCL11A
SSBP2	0.0831045	-0.11336	1.80889e-07	BCL11A
PHPT1	-0.0421579	0.0845731	1.84773e-07	BCL11A
TAFA2	-0.202636	0.106919	1.8727e-07	BCL11A
MLC1	-0.0950396	0.136047	1.87543e-07	BCL11A
COL6A5	-0.104453	0.273355	1.89353e-07	BCL11A
VAT1	-0.203416	0.1636	1.90216e-07	BCL11A
ARG1	0.178693	-0.454294	1.90934e-07	BCL11A
EIF4A1	-0.0224544	0.0585888	1.91848e-07	BCL11A
MPST	-0.0598818	0.108116	1.95269e-07	BCL11A
SERPINB1	-0.302799	0.154887	1.96739e-07	BCL11A
TOMM7	-0.0380218	0.0622508	2.05522e-07	BCL11A
SLC25A6	0.0136872	0.0581201	2.16098e-07	BCL11A
TIMM13	-0.0773568	0.0989803	2.29532e-07	BCL11A
USP32	0.0508779	-0.0640968	2.2988e-07	BCL11A
RFESD	0.0911289	-0.0868495	2.31527e-07	BCL11A
SEC14L1	0.0820839	-0.121305	2.34864e-07	BCL11A
MGAT4B	-0.0363894	0.115018	2.60527e-07	BCL11A
DMAC1	-0.13607	0.127398	2.61835e-07	BCL11A
UCA1	-0.200855	0.163148	2.75792e-07	BCL11A
COX6B1	-0.0677808	0.0621265	2.80986e-07	BCL11A
PLD3	-0.390568	0.135031	2.83e-07	BCL11A
METTL7A	-0.0885292	0.138059	2.86409e-07	BCL11A
FAM13A	0.159476	-0.113465	2.92213e-07	BCL11A
RNF11	0.221004	-0.171332	2.97176e-07	BCL11A
CITED4	-0.560589	0.524061	3.00993e-07	BCL11A
PCCA	-0.0941566	0.120469	3.02698e-07	BCL11A
DBI	-0.211476	0.116	3.03136e-07	BCL11A
B2M	-0.0646463	0.0543828	3.16295e-07	BCL11A
NCAPD3	0.135419	-0.0976133	3.21171e-07	BCL11A
HLA-DRA	-0.124694	0.418933	3.27582e-07	BCL11A
ANXA4	-0.161122	0.125493	3.30993e-07	BCL11A
STX2	0.130398	-0.117163	3.33545e-07	BCL11A
NPIPB4	0.159227	-0.245351	3.52498e-07	BCL11A
GAB1	0.0641885	-0.0774425	3.53781e-07	BCL11A
RPN2	-0.0476919	0.0825267	3.61298e-07	BCL11A
AC127526.2	0.148432	-0.265965	3.6294e-07	BCL11A
MELK	0.121412	-0.131835	3.71071e-07	BCL11A
GBE1	-0.0852737	0.11094	3.77528e-07	BCL11A
LRRC75A	-0.16284	0.125719	3.91287e-07	BCL11A
TSPO	-0.0745835	0.0741758	3.93862e-07	BCL11A
NOP10	-0.102887	0.0768958	4.01783e-07	BCL11A
ATP7A	0.142806	-0.132563	4.09926e-07	BCL11A
WBP4	0.0995879	-0.102921	4.26241e-07	BCL11A
KDM7A	0.0615263	-0.169003	4.30789e-07	BCL11A
ALAS1	-0.355739	0.163196	4.38696e-07	BCL11A
CNOT4	0.0132532	-0.0911987	4.53701e-07	BCL11A
AC123912.4	-0.105326	0.161642	4.62104e-07	BCL11A
CLSPN	0.154322	-0.10592	4.66044e-07	BCL11A
LAMTOR2	-0.112175	0.110184	4.68506e-07	BCL11A
ANKRD27	-0.0583691	0.0988412	4.91264e-07	BCL11A
ANKLE1	0.208089	-0.158683	5.01649e-07	BCL11A
ATP5MC1	-0.0859261	0.0779693	5.66359e-07	BCL11A
SH3KBP1	-0.307514	0.143477	5.89789e-07	BCL11A
TCEA2	-0.268468	0.363846	5.90994e-07	BCL11A
SUB1	-0.119517	0.0616315	6.23431e-07	BCL11A
CLIP2	-0.205371	0.154931	6.26742e-07	BCL11A
ZFYVE28	-0.58811	0.268125	6.52605e-07	BCL11A
ALAS2	0.117248	-0.0925602	6.6048e-07	BCL11A
METAP2	0.087371	-0.0644274	7.00874e-07	BCL11A
LINC02772	0.218196	-0.217832	7.02351e-07	BCL11A
TSPO2	0.270772	-0.23071	7.04744e-07	BCL11A
FGFR3	-0.234125	0.373402	7.22326e-07	BCL11A
AL031848.1	-0.437469	0.659689	7.35422e-07	BCL11A
PPP6R3	0.0491962	-0.0655224	7.37489e-07	BCL11A
CNRIP1	-0.116815	0.132314	7.38948e-07	BCL11A
KCNH2	-0.0477863	0.0796043	7.55531e-07	BCL11A
TYROBP	-0.636424	0.263477	7.58439e-07	BCL11A
ARPC3	-0.0590607	0.0638572	7.9606e-07	BCL11A
TRAPPC6A	-0.160233	0.177196	8.17862e-07	BCL11A
KIF24	0.144484	-0.184259	8.37047e-07	BCL11A
ATAD2	0.0827132	-0.0878757	8.62471e-07	BCL11A
NDUFB10	-0.044339	0.0887719	8.68448e-07	BCL11A
ELOB	-0.0664921	0.0661772	8.91062e-07	BCL11A
DENND1A	0.0630375	-0.077976	9.06773e-07	BCL11A
ALKBH7	-0.128058	0.125138	9.19174e-07	BCL11A
EIF3K	-0.0189246	0.06164	9.42724e-07	BCL11A
MBOAT2	0.13165	-0.0797172	9.82708e-07	BCL11A
ITSN1	0.233086	-0.175238	1.00716e-06	BCL11A
SSR4	-0.0631744	0.0775232	1.07932e-06	BCL11A
AC100835.2	0.217883	-0.229313	1.09705e-06	BCL11A
EBPL	-0.144288	0.121369	1.10332e-06	BCL11A
NR3C1	0.0595516	-0.0705327	1.13229e-06	BCL11A
LRRN2	0.173366	-0.2724	1.1597e-06	BCL11A
ORAI1	-0.301707	0.176393	1.17793e-06	BCL11A
ANP32E	0.0752572	-0.0839208	1.18061e-06	BCL11A
MINPP1	0.0872468	-0.0662177	1.18356e-06	BCL11A
MT-ATP8	-0.0023218	0.0618576	1.19843e-06	BCL11A
NEK7	0.0203361	-0.0887695	1.30757e-06	BCL11A
C9orf78	0.0803857	-0.0833139	1.32567e-06	BCL11A
FANCD2	0.149413	-0.113134	1.3499e-06	BCL11A
LCLAT1	0.125204	-0.0797469	1.36796e-06	BCL11A
MT-ND4L	-0.136972	0.213297	1.12389e-97	FOSL1
MT-ND4	-0.181766	0.268171	3.62168e-96	FOSL1
MT-ND3	-0.147633	0.214711	4.56308e-95	FOSL1
MT-CO2	-0.188121	0.247531	1.32032e-88	FOSL1
FAU	0.0295438	-0.12768	2.14074e-87	FOSL1
MT-CO1	-0.127723	0.181123	3.73835e-87	FOSL1
MT-ND1	-0.147448	0.214849	1.23305e-83	FOSL1
MT-ND2	-0.15478	0.238421	1.61485e-83	FOSL1
ATP5MC3	0.0278801	-0.226656	1.89373e-79	FOSL1
MT-ND5	-0.140148	0.193689	2.68881e-75	FOSL1
MT-ATP8	-0.136682	0.196776	3.65909e-75	FOSL1
RAN	0.00640138	-0.186486	8.37376e-74	FOSL1
MT-CYB	-0.166532	0.235571	3.09241e-72	FOSL1
MT-ATP6	-0.157819	0.233509	4.4337e-71	FOSL1
H3F3A	0.0654301	-0.164201	1.86931e-68	FOSL1
RPS11	0.00796172	-0.114434	1.04198e-62	FOSL1
TUBA1B	0.0336748	-0.163931	1.10251e-61	FOSL1
PSMA7	-0.00740159	-0.156893	9.92459e-60	FOSL1
CHCHD2	0.0314828	-0.151023	2.16645e-57	FOSL1
BTF3	0.020992	-0.139865	8.58705e-55	FOSL1
TPT1	0.0161984	-0.0888132	2.25855e-54	FOSL1
NACA	0.0113829	-0.125277	5.0779e-54	FOSL1
RPS7	-0.00443735	-0.109605	2.91142e-53	FOSL1
MT-CO3	-0.138117	0.190468	2.22022e-52	FOSL1
PSMA2	0.0871208	-0.210502	9.70203e-52	FOSL1
RPS15A	0.0311576	-0.107722	1.05411e-51	FOSL1
RPL14	0.000406413	-0.11528	3.64884e-50	FOSL1
UBB	0.122314	-0.160842	5.47988e-50	FOSL1
GSTO1	0.0682705	-0.200419	7.05338e-50	FOSL1
PTGES3	0.0603983	-0.143404	4.38424e-48	FOSL1
EIF1	0.0824133	-0.12927	1.48611e-47	FOSL1
HIST1H4C	0.132924	-0.209675	4.34278e-47	FOSL1
RPL21	0.00342696	-0.0958124	6.7978e-47	FOSL1
SRP14	0.0367419	-0.161061	7.2842e-47	FOSL1
H2AFZ	-0.00224768	-0.160278	1.69635e-46	FOSL1
TXN	0.0748168	-0.14183	1.74479e-46	FOSL1
RPL15	-0.0182939	-0.105384	2.52794e-46	FOSL1
FTH1	0.033124	-0.0858032	3.1849e-46	FOSL1
CDC42BPA	-0.107792	0.163995	5.27561e-46	FOSL1
PPIA	-0.0183821	-0.132801	2.49649e-45	FOSL1
YBX1	0.00171099	-0.111553	3.6803e-45	FOSL1
NDUFA4	0.0371315	-0.175793	1.9137e-44	FOSL1
RPS5	-0.0170046	-0.113144	3.61017e-44	FOSL1
RPL30	-0.00114183	-0.0987965	4.10629e-44	FOSL1
RPS17	-0.0150325	-0.109396	1.04483e-43	FOSL1
RPL35A	-0.00602945	-0.0965006	1.20852e-43	FOSL1
RPL23A	-0.0204294	-0.104659	4.82661e-43	FOSL1
RPS26	0.00256672	-0.153114	1.16772e-42	FOSL1
MTRNR2L12	-0.0326624	0.126388	1.31495e-42	FOSL1
HSPE1	0.000491793	-0.173682	1.88876e-42	FOSL1
NEAT1	-0.0688544	0.179064	2.28647e-42	FOSL1
RPS29	0.0306547	-0.104231	2.35387e-42	FOSL1
COX8A	0.0668238	-0.157954	5.50776e-41	FOSL1
RPS16	-0.0132841	-0.0966929	1.24913e-40	FOSL1
RPS3	-0.026083	-0.102742	2.14896e-40	FOSL1
SLC25A5	-0.0117305	-0.15554	3.04298e-40	FOSL1
RPL27	0.00400633	-0.104795	3.97808e-40	FOSL1
RFX7	-0.170287	0.185457	4.48374e-40	FOSL1
RPS27	0.00679072	-0.0965863	7.0326e-40	FOSL1
RPL24	0.0108326	-0.0911444	1.39813e-39	FOSL1
HINT1	-0.00761983	-0.112156	7.43668e-39	FOSL1
RPS27A	-0.0250192	-0.099371	7.94277e-39	FOSL1
RPS13	0.00736435	-0.10095	1.09695e-38	FOSL1
NDUFA13	0.0572436	-0.140173	2.65807e-38	FOSL1
ATP5F1E	0.0571484	-0.101975	3.31013e-38	FOSL1
POMP	0.0650375	-0.154737	7.2842e-38	FOSL1
HSPA8	-0.00484207	-0.177816	1.82332e-37	FOSL1
RPS10	-0.015425	-0.123716	1.88521e-37	FOSL1
RPS23	-0.00912104	-0.112867	2.50676e-37	FOSL1
PSMB6	0.102811	-0.203649	3.17996e-37	FOSL1
OAZ1	0.0518533	-0.117344	4.71766e-37	FOSL1
COX6C	0.0534411	-0.151029	1.20416e-36	FOSL1
PFN1	-0.00645473	-0.119537	1.25142e-36	FOSL1
RPL18	-0.00977725	-0.0866406	1.38e-36	FOSL1
NAP1L1	-0.000932773	-0.113325	1.56605e-36	FOSL1
RPL10	-0.0299688	-0.110433	1.65396e-36	FOSL1
UQCRB	0.0590257	-0.126494	3.02327e-36	FOSL1
COX7A2	0.0378444	-0.158867	3.22048e-36	FOSL1
RPL36AL	0.0321052	-0.115173	3.75035e-36	FOSL1
UBA52	0.0168571	-0.0787794	1.11257e-35	FOSL1
RPL5	-0.0224919	-0.103472	2.12426e-35	FOSL1
SUMO2	0.00744455	-0.118251	2.78767e-35	FOSL1
RPL18A	-0.00970489	-0.0945283	3.0366e-35	FOSL1
SOD1	0.0663345	-0.142978	3.07489e-35	FOSL1
RPL7A	-0.0307824	-0.0966779	3.18984e-35	FOSL1
SNRPB	-0.0152393	-0.136823	3.6024e-35	FOSL1
EIF2S2	0.058427	-0.131889	5.82805e-35	FOSL1
NDUFA12	0.0376189	-0.237627	9.51547e-35	FOSL1
RPL11	-0.0269696	-0.0873746	9.55088e-35	FOSL1
DUT	0.016215	-0.144457	3.96801e-34	FOSL1
COX7B	0.0647479	-0.160326	5.17451e-34	FOSL1
RPL19	-0.0366815	-0.0939391	6.09486e-34	FOSL1
ANP32B	0.0324535	-0.0998886	2.11483e-33	FOSL1
HSP90AA1	0.00195713	-0.134933	2.36327e-33	FOSL1
PCNA	0.0106554	-0.159675	2.54242e-33	FOSL1
CYCS	-0.0293396	-0.16524	1.24102e-32	FOSL1
RPL38	0.0241692	-0.0869473	1.65847e-32	FOSL1
SERBP1	0.00295008	-0.109746	1.71107e-32	FOSL1
RPLP2	0.0107656	-0.0780684	1.93472e-32	FOSL1
MYL12B	0.085716	-0.157721	2.11346e-32	FOSL1
RAC1	-0.00416799	-0.114747	2.28498e-32	FOSL1
HSP90AB1	-0.0047497	-0.143112	2.87423e-32	FOSL1
COX6A1	0.0459197	-0.154194	4.56286e-32	FOSL1
MPC2	-0.0107275	-0.129789	6.34737e-32	FOSL1
PSMB1	0.0267774	-0.14897	7.66448e-32	FOSL1
SLC25A3	-0.00780191	-0.117873	9.12324e-32	FOSL1
ARPC3	0.0641333	-0.142334	9.6309e-32	FOSL1
TALDO1	0.0684779	-0.13016	1.17876e-31	FOSL1
SSB	0.00163124	-0.143216	1.27652e-31	FOSL1
SNRPG	0.057368	-0.154684	1.47663e-31	FOSL1
CCT2	0.018825	-0.132752	2.08977e-31	FOSL1
RPL27A	-0.0132166	-0.088496	2.35709e-31	FOSL1
BLVRB	0.118496	-0.141897	3.36751e-31	FOSL1
SNRPE	0.0138841	-0.156612	3.68213e-31	FOSL1
PVT1	-0.132636	0.175769	5.6732e-31	FOSL1
COX5A	0.0210247	-0.145029	5.73367e-31	FOSL1
TCP1	0.0445405	-0.159738	7.22832e-31	FOSL1
NPM1	-0.00673688	-0.138856	1.45498e-30	FOSL1
PSMD8	0.0792369	-0.175754	1.50168e-30	FOSL1
RPL17	-0.0181911	-0.0969809	1.60841e-30	FOSL1
RPS28	-0.00689873	-0.0806215	1.98956e-30	FOSL1
RPS9	-0.0373038	-0.0834537	2.77478e-30	FOSL1
RPS15	-0.0050046	-0.0887141	3.01549e-30	FOSL1
EEF1B2	-0.0389529	-0.0951932	3.03257e-30	FOSL1
LINC00884	-0.306912	0.312694	3.11853e-30	FOSL1
NDUFB8	0.0406859	-0.157734	3.4245e-30	FOSL1
RBX1	0.111735	-0.142245	3.66084e-30	FOSL1
RPL36A	-0.0150439	-0.0807355	4.89592e-30	FOSL1
PRKY	-0.145192	0.199085	1.01934e-29	FOSL1
RPL7	-0.0218289	-0.0917506	1.07141e-29	FOSL1
PSMA4	0.0141146	-0.145031	1.90652e-29	FOSL1
SNRPD1	-0.00848421	-0.148536	2.0647e-29	FOSL1
LSM3	0.0262849	-0.164752	2.93153e-29	FOSL1
RPS25	-0.0187736	-0.0869939	3.55106e-29	FOSL1
RPL6	-0.0232451	-0.0880246	6.07112e-29	FOSL1
PRDX2	0.0863232	-0.179488	9.8129e-29	FOSL1
FOXP1	-0.0387634	0.134969	1.08849e-28	FOSL1
NDUFC2	0.0111233	-0.151422	1.47939e-28	FOSL1
DYNLL1	0.0139058	-0.127134	2.11642e-28	FOSL1
NDUFAB1	0.0397472	-0.171475	2.12354e-28	FOSL1
SLC12A6	-0.13229	0.188521	3.04774e-28	FOSL1
ATP5MF	0.0705907	-0.182745	3.45773e-28	FOSL1
CYC1	0.021983	-0.177925	3.87279e-28	FOSL1
NOL7	0.0162251	-0.165289	4.05563e-28	FOSL1
RPL10A	-0.030643	-0.102186	4.72095e-28	FOSL1
EIF3K	-0.0101648	-0.12489	6.35188e-28	FOSL1
LXN	0.0392422	-0.190948	1.16603e-27	FOSL1
RBM8A	0.0419509	-0.153803	1.2818e-27	FOSL1
HIST1H3B	0.22971	-0.287258	1.34379e-27	FOSL1
MBD5	-0.117564	0.132425	1.62151e-27	FOSL1
COX4I1	-0.00442707	-0.0948772	1.70106e-27	FOSL1
CCT5	0.00667326	-0.138618	1.79777e-27	FOSL1
HDAC7	-0.214319	0.219309	2.12719e-27	FOSL1
NOP10	0.0408116	-0.154196	2.51182e-27	FOSL1
ARPC5	0.0942615	-0.193107	2.88425e-27	FOSL1
RPS4X	-0.0285386	-0.0853187	3.54932e-27	FOSL1
SPCS2	0.02951	-0.150968	3.84812e-27	FOSL1
PCNX4	-0.141743	0.159226	3.99352e-27	FOSL1
MDM2	-0.079291	0.210567	4.07831e-27	FOSL1
RPL13A	-0.0315099	-0.0880729	4.39968e-27	FOSL1
ASH1L	-0.0653034	0.106778	7.13601e-27	FOSL1
AHSP	0.145312	-0.157534	8.63335e-27	FOSL1
CSTB	0.0259995	-0.161606	1.32539e-26	FOSL1
RPS24	-0.00859593	-0.0821205	1.55952e-26	FOSL1
SPCS1	0.0259761	-0.156647	1.93177e-26	FOSL1
COX7C	0.0094616	-0.0971177	2.091e-26	FOSL1
SRSF3	-0.00572947	-0.107244	2.09959e-26	FOSL1
UBL5	0.0313459	-0.124429	2.54961e-26	FOSL1
SKP1	0.0630652	-0.132985	2.71725e-26	FOSL1
KIAA1328	-0.192556	0.190911	3.56889e-26	FOSL1
RPL41	-0.000652908	-0.0788033	4.40601e-26	FOSL1
LDLRAD4	-0.202907	0.196137	5.89147e-26	FOSL1
MYL6	0.0327167	-0.0985945	9.97404e-26	FOSL1
AIG1	-0.220758	0.22544	1.16702e-25	FOSL1
GADD45GIP1	0.0331644	-0.134881	1.27061e-25	FOSL1
CLIC1	0.0218908	-0.16525	1.33212e-25	FOSL1
CABIN1	-0.132905	0.154131	1.52975e-25	FOSL1
NDUFS5	-0.00801043	-0.121876	2.17457e-25	FOSL1
EBNA1BP2	0.0521233	-0.20354	2.31783e-25	FOSL1
HBD	0.196373	-0.158545	2.57013e-25	FOSL1
PARK7	0.0113361	-0.121789	2.80624e-25	FOSL1
ABO	-0.128055	0.219082	3.33026e-25	FOSL1
METTL7A	-0.143425	0.235744	3.5017e-25	FOSL1
RPL28	-0.0113993	-0.0790574	3.59623e-25	FOSL1
HMGB2	0.0327052	-0.149482	3.86812e-25	FOSL1
RPL22L1	0.00416506	-0.137614	5.49192e-25	FOSL1
ATP5PF	0.00983177	-0.133745	9.39492e-25	FOSL1
SAP18	0.0197126	-0.156845	9.61438e-25	FOSL1
SUB1	-0.00243084	-0.116757	1.23385e-24	FOSL1
ATM	-0.15971	0.167145	1.33178e-24	FOSL1
TIMP1	-0.0396736	-0.232412	2.30136e-24	FOSL1
KCNN4	-0.158557	0.205133	2.64233e-24	FOSL1
FTX	-0.0903826	0.118465	3.21666e-24	FOSL1
RPA3	0.0209865	-0.169153	4.517e-24	FOSL1
TBC1D5	-0.0947051	0.122696	4.53653e-24	FOSL1
LINC00342	-0.140775	0.171331	4.61077e-24	FOSL1
HMGB1	-0.0480059	-0.0916124	6.59224e-24	FOSL1
PPARA	-0.180381	0.172822	6.81099e-24	FOSL1
CFL1	-0.0252747	-0.108701	9.69415e-24	FOSL1
ATP5MG	0.0294437	-0.0983154	1.02267e-23	FOSL1
DAD1	0.0497885	-0.153047	1.23841e-23	FOSL1
ARID1B	-0.069611	0.0962586	1.25687e-23	FOSL1
PSMD7	0.0514975	-0.127092	1.46226e-23	FOSL1
RPS14	-0.0299367	-0.0767358	1.46412e-23	FOSL1
NPC2	0.0507416	-0.175753	1.5991e-23	FOSL1
PTTG1	0.062644	-0.194187	2.34074e-23	FOSL1
RACK1	-0.0417746	-0.077796	2.36874e-23	FOSL1
ANK1	-0.0371609	0.105302	3.58463e-23	FOSL1
DEK	-0.00516755	-0.103394	3.81765e-23	FOSL1
ITFG1	-0.114913	0.125328	4.47512e-23	FOSL1
PKN2	-0.0446889	0.108142	5.39322e-23	FOSL1
XRCC5	-0.00826525	-0.0917249	6.31618e-23	FOSL1
C1QBP	0.00392342	-0.140543	6.8242e-23	FOSL1
HBB	0.301252	-0.198498	6.89665e-23	FOSL1
RPL26	0.00677782	-0.0778179	6.99836e-23	FOSL1
SLIRP	0.0366036	-0.154688	7.55793e-23	FOSL1
MT-ND6	-0.0725877	0.109866	7.82792e-23	FOSL1
MTHFR	-0.119181	0.158552	8.11025e-23	FOSL1
SSBP1	0.0224851	-0.138073	9.18746e-23	FOSL1
RPS12	-0.010377	-0.0799483	9.78947e-23	FOSL1
DRAP1	0.0351015	-0.132222	1.00937e-22	FOSL1
GAD1	-0.265606	0.248806	1.02243e-22	FOSL1
RPL32	0.0114455	-0.0791916	1.12796e-22	FOSL1
NDUFB4	0.062792	-0.168746	1.37689e-22	FOSL1
SLC40A1	-0.0777935	0.127547	1.97482e-22	FOSL1
GNG5	0.0259657	-0.125077	1.98674e-22	FOSL1
DDI2	-0.0976879	0.12695	2.28009e-22	FOSL1
C19orf53	-0.00862181	-0.146718	2.41795e-22	FOSL1
RPSA	-0.0228428	-0.074427	2.67625e-22	FOSL1
CACYBP	0.0473046	-0.154384	2.70076e-22	FOSL1
PSMB2	0.00930348	-0.144352	3.00461e-22	FOSL1
ZMYND8	-0.0638285	0.0917798	3.25913e-22	FOSL1
ARMC8	-0.0812466	0.108157	3.53837e-22	FOSL1
SAMD4B	-0.102274	0.162228	4.8552e-22	FOSL1
TM7SF3	-0.108371	0.128805	5.01435e-22	FOSL1
ANAPC11	0.029796	-0.139034	7.06531e-22	FOSL1
NDUFA6	0.083022	-0.186198	7.15871e-22	FOSL1
MICOS10	-0.00291627	-0.13207	8.07688e-22	FOSL1
RPS8	-0.0355245	-0.074685	9.08863e-22	FOSL1
RSL24D1	0.0137836	-0.134967	1.12208e-21	FOSL1
PFDN2	0.0157271	-0.153289	1.15738e-21	FOSL1
SLMAP	-0.086703	0.120806	1.16818e-21	FOSL1
SNRPD2	0.033716	-0.119194	1.26683e-21	FOSL1
EIF4A1	-0.0403911	-0.0948896	1.35382e-21	FOSL1
RPL35	-0.00395372	-0.0789415	1.42678e-21	FOSL1
RREB1	-0.106164	0.133226	1.44934e-21	FOSL1
ADARB1	-0.181976	0.217232	1.52155e-21	FOSL1
BZW1	-0.00668528	-0.144153	2.01514e-21	FOSL1
CCT7	-0.0153718	-0.14172	2.47507e-21	FOSL1
ATP5PO	-0.0238632	-0.12594	2.85694e-21	FOSL1
RPS4Y1	-0.0108026	-0.111553	3.46558e-21	FOSL1
DDB2	-0.139956	0.161394	3.48145e-21	FOSL1
ATP5PD	0.00987951	-0.145641	3.69989e-21	FOSL1
DNAJC8	-0.0176198	-0.108223	3.82184e-21	FOSL1
GAPDH	-0.0384257	-0.111106	3.89583e-21	FOSL1
B2M	0.050368	-0.100804	4.61622e-21	FOSL1
MIR34AHG	-0.174406	0.28465	5.05529e-21	FOSL1
PSMC3	0.00627815	-0.161893	5.47006e-21	FOSL1
ABCC5	-0.106108	0.129508	5.97047e-21	FOSL1
RPL31	-0.00283792	-0.0762	6.25945e-21	FOSL1
RPL34	-0.0177605	-0.06792	6.38642e-21	FOSL1
TTC17	-0.0514663	0.103324	7.29751e-21	FOSL1
EXOC4	-0.108967	0.110274	7.39271e-21	FOSL1
ATP13A3	-0.160079	0.11863	8.00639e-21	FOSL1
ZMAT3	-0.195653	0.223467	9.43738e-21	FOSL1
STMN1	-0.047061	-0.104488	9.55389e-21	FOSL1
HMGN2	-0.0150683	-0.0945107	1.04635e-20	FOSL1
RPL29	-0.0176722	-0.0741633	1.34543e-20	FOSL1
H3F3B	0.00670394	-0.0981458	1.44307e-20	FOSL1
PTMA	-0.0329018	-0.110824	1.45932e-20	FOSL1
NDUFB3	0.0596738	-0.169262	1.56708e-20	FOSL1
RPS20	-0.0184204	-0.0738047	1.73249e-20	FOSL1
HIST1H1B	0.117629	-0.20279	1.73653e-20	FOSL1
UBAC1	0.0663904	-0.115338	2.06018e-20	FOSL1
EIF5A	-0.00746606	-0.108826	2.21353e-20	FOSL1
FRYL	-0.059793	0.11256	2.42984e-20	FOSL1
RANBP1	-0.0165495	-0.125585	2.52884e-20	FOSL1
MYL12A	0.0388749	-0.16924	2.53516e-20	FOSL1
EDA2R	-0.25672	0.303323	2.8457e-20	FOSL1
SERF2	-0.00417233	-0.0650699	3.13603e-20	FOSL1
JARID2	-0.0670271	0.10762	3.18489e-20	FOSL1
HIST2H2AC	0.151009	-0.212697	3.22719e-20	FOSL1
TOMM6	-0.0049495	-0.114424	3.24277e-20	FOSL1
TTBK2	-0.139074	0.175115	3.27463e-20	FOSL1
RPL8	-0.0349661	-0.0684617	3.60205e-20	FOSL1
PSMB4	0.0622891	-0.125053	4.77825e-20	FOSL1
PSMB3	0.0576045	-0.169693	4.78832e-20	FOSL1
AHSA1	0.0552612	-0.190568	4.98601e-20	FOSL1
CCT8	0.00617695	-0.120141	5.72265e-20	FOSL1
ETFB	0.0179453	-0.125426	8.36612e-20	FOSL1
NMNAT3	-0.132379	0.14296	1.03121e-19	FOSL1
RABGAP1L	-0.0578446	0.0965505	1.05259e-19	FOSL1
NDUFS7	0.0188448	-0.156489	1.08368e-19	FOSL1
TAFA2	-0.206282	0.182926	1.10298e-19	FOSL1
MRPL14	-2.42384e-05	-0.143067	1.21655e-19	FOSL1
HSD17B10	0.0762764	-0.204038	1.25976e-19	FOSL1
ODC1	0.0275786	-0.120364	1.3075e-19	FOSL1
PRDX6	0.0673553	-0.105288	1.38412e-19	FOSL1
DNAJA1	0.00688067	-0.129229	1.44687e-19	FOSL1
NDUFA7	0.0184878	-0.16796	1.46991e-19	FOSL1
UQCR10	0.0204601	-0.114838	1.66431e-19	FOSL1
RPS3A	-0.0295916	-0.0694706	1.79762e-19	FOSL1
MGST3	0.196383	-0.182073	1.81063e-19	FOSL1
RTRAF	-0.0189203	-0.120858	2.06018e-19	FOSL1
POLR2F	0.0329521	-0.168735	2.40851e-19	FOSL1
SERINC5	-0.0971924	0.167298	2.56463e-19	FOSL1
SNRPB2	0.0264657	-0.142285	2.62833e-19	FOSL1
YWHAE	0.00335692	-0.0909138	3.00206e-19	FOSL1
PSME2	0.0553128	-0.179673	3.11163e-19	FOSL1
GLCCI1	-0.124857	0.170822	3.58872e-19	FOSL1
MYO1D	-0.0893266	0.117733	4.01123e-19	FOSL1
ENY2	0.00595445	-0.120014	4.01216e-19	FOSL1
ACSS1	-0.217477	0.162249	4.06727e-19	FOSL1
HBG1	0.225251	-0.15278	4.08428e-19	FOSL1
SSBP3	-0.0910677	0.0911506	4.16577e-19	FOSL1
ST3GAL3	-0.0910731	0.13374	4.73994e-19	FOSL1
LDHB	-0.0125547	-0.107539	4.99384e-19	FOSL1
HSPD1	-0.00999916	-0.0949069	5.72792e-19	FOSL1
SF3B6	-0.0119617	-0.14074	5.91069e-19	FOSL1
ASCC3	-0.0890449	0.115762	6.44327e-19	FOSL1
CDK19	-0.0923832	0.14221	7.21839e-19	FOSL1
TMEM144	-0.359862	0.322062	7.46193e-19	FOSL1
SEC61B	-0.00925888	-0.116242	8.97432e-19	FOSL1
KIF13A	-0.0773726	0.152037	9.5754e-19	FOSL1
COX5B	0.0301183	-0.107802	1.06766e-18	FOSL1
HNRNPF	-0.0344573	-0.104551	1.11228e-18	FOSL1
SELENOK	0.0937249	-0.17867	1.14513e-18	FOSL1
ZNRD2	0.117276	-0.224383	1.27485e-18	FOSL1
RPL9	-0.0303395	-0.0696107	1.31504e-18	FOSL1
HPS4	-0.118644	0.150501	1.32539e-18	FOSL1
DCAF6	-0.0393607	0.0942018	1.50803e-18	FOSL1
FAM13B	-0.11396	0.13374	1.56726e-18	FOSL1
SNRPD3	0.00851881	-0.155716	1.60449e-18	FOSL1
USP32	-0.0269722	0.0889711	1.6866e-18	FOSL1
NDUFA8	-0.017438	-0.173254	1.74922e-18	FOSL1
PHB2	-0.0518678	-0.11765	1.75603e-18	FOSL1
MBNL1	-0.0257969	0.0723177	1.82246e-18	FOSL1
VPS13D	-0.10497	0.1282	1.82369e-18	FOSL1
C6orf62	-0.0850511	0.102475	1.96993e-18	FOSL1
KIAA1211	-0.12262	0.163812	2.20377e-18	FOSL1
PRDX4	0.0360481	-0.191788	2.49492e-18	FOSL1
PICALM	-0.0490212	0.0880428	2.80963e-18	FOSL1
GDPD1	-0.295036	0.232816	3.15066e-18	FOSL1
SEM1	0.00950648	-0.113494	3.40825e-18	FOSL1
ANKRD36C	-0.111784	0.135118	3.55704e-18	FOSL1
PAN3	-0.0302672	0.0921354	3.64377e-18	FOSL1
KRT10	0.0318333	-0.165398	3.65415e-18	FOSL1
TOMM7	-0.018942	-0.0942939	3.77434e-18	FOSL1
TPI1	-0.00420965	-0.110332	3.83777e-18	FOSL1
VPS37B	-0.0911134	0.156727	3.89412e-18	FOSL1
NDUFA1	0.0387495	-0.125049	4.42089e-18	FOSL1
CHMP2A	0.0968975	-0.155578	4.63655e-18	FOSL1
TOMM20	-0.0213326	-0.0958435	4.77842e-18	FOSL1
NECTIN1	-0.195782	0.220183	4.92708e-18	FOSL1
NDUFB11	0.0179711	-0.118201	6.00569e-18	FOSL1
ACSM3	-0.0256291	0.216819	6.00949e-18	FOSL1
ENO1	0.0537004	-0.152182	6.51692e-18	FOSL1
GUK1	0.186403	-0.138836	6.63568e-18	FOSL1
KIAA2026	-0.060187	0.123326	7.68609e-18	FOSL1
MCM7	-0.0182433	-0.130732	8.60772e-18	FOSL1
HBM	0.284748	-0.254101	8.62237e-18	FOSL1
POLR2L	0.00525561	-0.119189	8.62458e-18	FOSL1
PIP4K2A	-0.0186973	0.0930044	9.21701e-18	FOSL1
GTF3C6	0.0185321	-0.137011	9.40187e-18	FOSL1
TMEM14C	-0.00448229	-0.117049	9.70513e-18	FOSL1
RPS18	-0.0335751	-0.0895052	9.92502e-18	FOSL1
UQCRH	-0.0193244	-0.0796118	1.02181e-17	FOSL1
GALNT10	-0.0887485	0.114827	1.06552e-17	FOSL1
COX6B1	0.0211091	-0.0957766	1.17309e-17	FOSL1
VBP1	0.0224578	-0.139669	1.19665e-17	FOSL1
WSB1	-0.0728381	0.0960228	1.33892e-17	FOSL1
ATP5MC1	-0.0161937	-0.119137	1.41497e-17	FOSL1
ZMYM2	-0.0729922	0.111384	1.62474e-17	FOSL1
ZBTB20	-0.0494631	0.123364	1.6453e-17	FOSL1
PSMC4	0.0642401	-0.194414	1.67602e-17	FOSL1
GABARAP	0.121656	-0.120746	1.76017e-17	FOSL1
RPL23	-0.0314987	-0.083818	1.8118e-17	FOSL1
PPP6R2	-0.0572438	0.118159	1.95194e-17	FOSL1
USP15	0.0117747	0.0707699	2.01367e-17	FOSL1
KDM6A	-0.0652002	0.101031	2.2681e-17	FOSL1
HNRNPA1	-0.0298932	-0.0715177	2.27543e-17	FOSL1
SEPTIN7	0.0158174	-0.0926416	2.29044e-17	FOSL1
CCT3	0.0192839	-0.10892	2.39867e-17	FOSL1
NEDD8	0.0048399	-0.10657	2.88498e-17	FOSL1
PTH2R	-0.326568	0.231937	2.89581e-17	FOSL1
PSME1	0.0682137	-0.124586	2.90405e-17	FOSL1
MRPL51	0.0140245	-0.106709	3.14204e-17	FOSL1
ITGA4	-0.114427	0.113364	3.1621e-17	FOSL1
RNF24	-0.0245378	0.121373	3.26313e-17	FOSL1
GNAQ	-0.0871678	0.0993475	3.27117e-17	FOSL1
AC245060.5	-0.119765	0.231189	3.74917e-17	FOSL1
SLC26A2	-0.1343	0.189566	4.75861e-17	FOSL1
YWHAB	-0.0199545	-0.092008	4.8527e-17	FOSL1
RPLP1	-0.029812	-0.0689082	4.8923e-17	FOSL1
CHD9	-0.079712	0.0900218	5.48312e-17	FOSL1
VWA8	-0.0996572	0.123993	5.86956e-17	FOSL1
ADAMTS14	-0.203404	0.312607	6.19857e-17	FOSL1
ANKRD12	-0.0600542	0.0864776	7.99457e-17	FOSL1
UROD	0.0696405	-0.113483	8.01554e-17	FOSL1
ANKRD36	-0.0943739	0.132918	8.08617e-17	FOSL1
ZDHHC14	-0.151231	0.131091	8.39446e-17	FOSL1
SLBP	-0.0633284	-0.13785	9.69591e-17	FOSL1
PCLAF	0.00889773	-0.0914561	1.11647e-16	FOSL1
RPS21	0.00107444	-0.0657091	1.1751e-16	FOSL1
HIST1H1D	0.113669	-0.185082	1.1926e-16	FOSL1
CIAO2B	0.0155472	-0.14325	1.23255e-16	FOSL1
CALM2	-0.00598988	-0.0872218	1.31031e-16	FOSL1
ATP5MC2	-0.0078869	-0.091015	1.49301e-16	FOSL1
EIF3J	0.0247414	-0.0983348	1.49501e-16	FOSL1
GBGT1	-0.173004	0.188397	1.80125e-16	FOSL1
ATP9B	-0.0639695	0.10691	1.85437e-16	FOSL1
STK38	-0.0725534	0.158851	1.95291e-16	FOSL1
HBA1	0.279883	-0.1635	2.04962e-16	FOSL1
APLF	-0.126076	0.190142	2.08773e-16	FOSL1
NDUFS6	0.0112129	-0.0991296	2.09065e-16	FOSL1
PNISR	-0.0658759	0.0893241	2.10265e-16	FOSL1
ARID1A	-0.0877074	0.0965036	2.15394e-16	FOSL1
CHD2	-0.0212086	0.10451	2.20317e-16	FOSL1
NASP	-0.0249449	-0.100161	2.32301e-16	FOSL1
PDZD8	-0.113414	0.0926323	2.52179e-16	FOSL1
TMA7	-0.000405891	-0.082563	2.53745e-16	FOSL1
TNRC6B	-0.00282467	0.0857629	2.58621e-16	FOSL1
SUGP2	-0.0890194	0.116093	2.8817e-16	FOSL1
COG5	-0.0578427	0.101709	3.06292e-16	FOSL1
CCT4	-0.0183708	-0.103323	3.17637e-16	FOSL1
TPRKB	0.0418492	-0.16249	3.19154e-16	FOSL1
HIST1H3F	0.260325	-0.303214	3.27999e-16	FOSL1
USP48	-0.0657687	0.0839978	3.37772e-16	FOSL1
CHCHD10	-0.0174049	-0.143703	3.52377e-16	FOSL1
RPL39	0.00308197	-0.0635528	3.72091e-16	FOSL1
RPL36	-0.00534334	-0.0666752	3.7597e-16	FOSL1
UBAC2	-0.082186	0.0965599	3.95516e-16	FOSL1
MFSD2B	-0.0993416	0.123336	4.2135e-16	FOSL1
SRI	-0.0246541	-0.121532	4.30357e-16	FOSL1
CENPW	0.0361662	-0.179304	4.56595e-16	FOSL1
HBA2	0.302962	-0.182616	4.8175e-16	FOSL1
DGLUCY	-0.162806	0.161819	5.06207e-16	FOSL1
DDX18	-0.00158779	-0.115668	5.06774e-16	FOSL1
ITM2B	0.0937517	-0.122024	5.27726e-16	FOSL1
RPL13	-0.0324409	-0.0685111	5.63889e-16	FOSL1
SEC61G	0.0623202	-0.130222	6.34973e-16	FOSL1
HIST1H2AL	0.206385	-0.310453	6.48279e-16	FOSL1
TMEM181	-0.0971564	0.120741	6.57895e-16	FOSL1
ATP5MD	0.0388466	-0.11897	6.69053e-16	FOSL1
RGCC	0.203121	-0.176079	6.8208e-16	FOSL1
AL138720.1	-0.272389	0.248502	6.95859e-16	FOSL1
ZNF652	-0.174172	0.190581	7.4389e-16	FOSL1
CKS1B	0.0325547	-0.149953	7.62767e-16	FOSL1
PEAK1	-0.123266	0.112911	8.13222e-16	FOSL1
SNTB1	-0.089936	0.149492	8.74305e-16	FOSL1
ERH	-0.0166328	-0.114202	9.62022e-16	FOSL1
TRMT112	0.0107908	-0.10283	9.77833e-16	FOSL1
EMC4	0.0145312	-0.171501	9.95941e-16	FOSL1
SRSF9	-0.0118409	-0.104675	1.05629e-15	FOSL1
TUBB4B	0.0627227	-0.113156	1.19063e-15	FOSL1
CCDC18-AS1	-0.140219	0.14451	1.24167e-15	FOSL1
PSMC5	0.0423603	-0.131221	1.347e-15	FOSL1
VDAC2	-0.0221649	-0.126937	1.41239e-15	FOSL1
MRPL21	-0.00312553	-0.153242	1.42662e-15	FOSL1
LMNA	0.0515156	-0.0874809	1.49028e-15	FOSL1
LPCAT3	-0.103829	0.118622	1.52537e-15	FOSL1
SSH2	-0.0571036	0.118948	1.61227e-15	FOSL1
SUMF1	-0.091902	0.136241	1.71955e-15	FOSL1
SPG11	-0.0878955	0.111923	1.82918e-15	FOSL1
MRPS36	0.0479669	-0.157136	1.84499e-15	FOSL1
DDX17	-0.0178953	0.0639748	2.13553e-15	FOSL1
INTS6L	-0.153024	0.150082	2.46622e-15	FOSL1
HEMGN	0.179596	-0.202693	2.49125e-15	FOSL1
EEF1A1	-0.0472136	-0.0587532	2.55888e-15	FOSL1
MLLT10	-0.105318	0.0987717	2.6789e-15	FOSL1
NFIA	-0.0578624	0.10366	2.76398e-15	FOSL1
NUDC	-0.0374003	-0.108682	2.87564e-15	FOSL1
SIK3	-0.0142069	0.110262	2.93388e-15	FOSL1
BUD31	0.0707371	-0.141911	2.93467e-15	FOSL1
NCL	-0.00223814	-0.105398	3.44247e-15	FOSL1
RBM26	-0.0706445	0.0887515	3.45059e-15	FOSL1
TMEM50A	0.0575422	-0.125545	3.50759e-15	FOSL1
ILF2	-0.0279964	-0.114817	3.51752e-15	FOSL1
CAPRIN2	-0.181729	0.158619	3.65033e-15	FOSL1
LINC02175	-0.0804955	0.346532	3.66228e-15	FOSL1
NFATC3	-0.0546823	0.110541	3.71472e-15	FOSL1
SNRPF	-0.0187168	-0.0990322	3.82402e-15	FOSL1
TUBG1	0.0904694	-0.181557	3.86108e-15	FOSL1
UBE2L3	-0.00450555	-0.111718	4.12209e-15	FOSL1
MKLN1	-0.0399051	0.0806328	4.58433e-15	FOSL1
TFR2	-0.0857515	0.1109	4.62878e-15	FOSL1
ACP1	0.000177845	-0.123019	4.84753e-15	FOSL1
BANF1	-0.0388619	-0.105158	4.87289e-15	FOSL1
LINC01151	-0.454049	0.40903	5.12582e-15	FOSL1
PPM1G	-0.0263659	-0.0974561	5.29439e-15	FOSL1
SSR4	0.0546649	-0.117763	5.49373e-15	FOSL1
ZXDC	-0.137405	0.128581	5.58745e-15	FOSL1
UBN2	-0.0293297	0.114419	5.85996e-15	FOSL1
UQCRFS1	-0.0241557	-0.113427	6.08111e-15	FOSL1
RPS6	-0.0375854	-0.0596333	6.69139e-15	FOSL1
UBE2T	0.0826851	-0.173009	6.81571e-15	FOSL1
RGS10	-0.019785	-0.137753	6.86527e-15	FOSL1
PSMD2	0.0252031	-0.112256	7.24297e-15	FOSL1
MICAL3	-0.0356417	0.113399	7.72864e-15	FOSL1
RPS27L	0.00822706	-0.0772195	7.78036e-15	FOSL1
PSMA5	0.0207874	-0.115677	7.99727e-15	FOSL1
MAVS	-0.162821	0.152351	8.77062e-15	FOSL1
PPDPF	0.0383502	-0.107348	8.99353e-15	FOSL1
FAM198B-AS1	-0.225562	0.265228	9.04627e-15	FOSL1
ZBTB4	-0.147964	0.174294	9.05705e-15	FOSL1
MED13	-0.0275656	0.0841389	9.33073e-15	FOSL1
TTC13	-0.171059	0.151922	1.00402e-14	FOSL1
USP34	-0.054314	0.077427	1.06411e-14	FOSL1
NDUFV2	-0.0134554	-0.0994957	1.06905e-14	FOSL1
APRT	0.00845275	-0.10845	1.084e-14	FOSL1
PPBP	0.0272592	-0.696266	1.21692e-14	FOSL1
TRPM7	-0.0802264	0.0953581	1.2198e-14	FOSL1
RPL37	0.00661652	-0.058989	1.22103e-14	FOSL1
DENND4C	-0.0947855	0.116932	1.2331e-14	FOSL1
AC090825.1	-0.244627	0.207332	1.23873e-14	FOSL1
TSTA3	0.130631	-0.153877	1.3147e-14	FOSL1
HIST1H4E	0.211579	-0.270312	1.35375e-14	FOSL1
LINC02615	-0.185295	0.206598	1.55065e-14	FOSL1
NCOA2	-0.0497402	0.0967066	1.68775e-14	FOSL1
PGK1	0.00658674	-0.138038	1.68778e-14	FOSL1
MRPS15	0.0141657	-0.160249	1.77792e-14	FOSL1
SMC2	0.0272429	-0.106958	1.79059e-14	FOSL1
FHIT	-0.143468	0.137459	1.79526e-14	FOSL1
PLD1	-0.104647	0.175684	1.81807e-14	FOSL1
SPPL3	-0.107827	0.110236	1.87408e-14	FOSL1
AC105402.3	0.00437383	0.0630747	1.90591e-14	FOSL1
SF3B2	-0.0277757	-0.0953918	1.99285e-14	FOSL1
FBXO5	0.082547	-0.159985	2.00067e-14	FOSL1
PTEN	-0.0406189	0.0953776	2.02502e-14	FOSL1
RPS2	-0.0491144	-0.0700471	2.05132e-14	FOSL1
HIST1H1C	0.175445	-0.156729	2.14574e-14	FOSL1
PF4	0.232886	-0.492936	2.1931e-14	FOSL1
ST3GAL2	-0.0774562	0.0996696	2.34041e-14	FOSL1
NFATC2	-0.224913	0.157696	2.48861e-14	FOSL1
ATP5F1A	-0.0251881	-0.0799311	2.5347e-14	FOSL1
BIRC6	-0.0664748	0.0790551	2.58647e-14	FOSL1
RPP21	0.0762845	-0.197091	2.58856e-14	FOSL1
PSMA3	-0.0239222	-0.113842	2.67887e-14	FOSL1
SIVA1	0.00708396	-0.112087	2.74719e-14	FOSL1
CLTA	-0.0116971	-0.0861241	2.84126e-14	FOSL1
PRDX1	0.0359603	-0.12174	2.90213e-14	FOSL1
CDK6	-0.175876	0.135399	3.00618e-14	FOSL1
CCT6A	-0.0462716	-0.0888018	3.74929e-14	FOSL1
AL451070.1	-0.166271	0.214512	4.01152e-14	FOSL1
HNRNPR	-0.0168011	-0.0788043	4.0783e-14	FOSL1
RPL22	-0.0304461	-0.0584038	4.31666e-14	FOSL1
PDAP1	0.00254376	-0.0994365	4.3377e-14	FOSL1
ACER2	-0.235478	0.257733	4.48618e-14	FOSL1
LAMTOR5	0.0256062	-0.120193	4.51566e-14	FOSL1
AC123912.4	-0.194782	0.211596	4.68684e-14	FOSL1
PLEKHG1	-0.183878	0.210283	4.71543e-14	FOSL1
CALM1	-0.0651015	-0.120676	4.78969e-14	FOSL1
KANTR	-0.189621	0.173698	4.81527e-14	FOSL1
TARBP1	-0.112156	0.138571	5.05522e-14	FOSL1
CARHSP1	0.0184168	-0.149886	5.33203e-14	FOSL1
NIFK	0.00556033	-0.158475	5.44085e-14	FOSL1
BLOC1S1	0.0654473	-0.118604	5.63571e-14	FOSL1
AFF1	0.00657749	0.0848776	5.67305e-14	FOSL1
RPL26L1	0.0795457	-0.178137	5.83918e-14	FOSL1
SOS1	-0.156804	0.114745	6.04001e-14	FOSL1
ANKRD28	-0.0659629	0.139154	6.18435e-14	FOSL1
AFG1L	-0.143487	0.166327	6.20172e-14	FOSL1
PPP2R2D	-0.0786305	0.112181	6.33238e-14	FOSL1
CLASP2	-0.0787121	0.102611	6.5651e-14	FOSL1
ZCCHC7	-0.1039	0.0862975	6.93636e-14	FOSL1
CALR	0.0224136	-0.0939053	7.03046e-14	FOSL1
ATP5F1B	-0.0522886	-0.0822854	7.38843e-14	FOSL1
TNFRSF10B	-0.13247	0.183364	7.67735e-14	FOSL1
SRP9	0.00446601	-0.103337	8.33527e-14	FOSL1
CTNND1	-0.129993	0.137094	8.8487e-14	FOSL1
PIK3CB	-0.104077	0.115108	9.19677e-14	FOSL1
MRPL20	0.0178055	-0.104838	9.54465e-14	FOSL1
ANKIB1	-0.1025	0.107762	9.62028e-14	FOSL1
N4BP2L2	-0.0290543	0.082474	9.7298e-14	FOSL1
TTTY14	-0.180996	0.136954	9.74506e-14	FOSL1
MON2	-0.0565488	0.0931642	1.08175e-13	FOSL1
MRPS22	0.0817052	-0.179011	1.17846e-13	FOSL1
TMPO	-0.00584916	-0.0997891	1.2397e-13	FOSL1
MRPS17	0.00573366	-0.145746	1.26141e-13	FOSL1
GOLGA4	-0.0324208	0.0693296	1.30971e-13	FOSL1
GHITM	0.0508941	-0.101866	1.32407e-13	FOSL1
EIF4A3	-0.00930984	-0.151477	1.37932e-13	FOSL1
SDC4	-0.216319	0.207641	1.38342e-13	FOSL1
SNX3	0.0585503	-0.0906587	1.40583e-13	FOSL1
HERC4	-0.115784	0.120594	1.40908e-13	FOSL1
TK1	0.060041	-0.159239	1.42959e-13	FOSL1
NEURL1B	-0.191023	0.254739	1.44289e-13	FOSL1
ANP32E	0.00336734	-0.105957	1.59309e-13	FOSL1
C20orf194	-0.137883	0.213175	1.67301e-13	FOSL1
SLC25A21	-0.111198	0.109961	1.78563e-13	FOSL1
EEF1D	0.00629153	-0.0699527	1.80536e-13	FOSL1
ITCH	-0.0370608	0.0986069	1.80908e-13	FOSL1
VTI1A	-0.082118	0.0903346	1.8235e-13	FOSL1
PURPL	-0.237526	0.28699	1.88178e-13	FOSL1
UXT	0.0340926	-0.10692	1.8852e-13	FOSL1
MALAT1	-0.0329404	0.0824075	1.94503e-13	FOSL1
ATP6V0C	0.100399	-0.109347	1.96359e-13	FOSL1
MRPS18C	0.0385339	-0.146322	1.96481e-13	FOSL1
SNW1	0.0183523	-0.0951128	1.96728e-13	FOSL1
KRIT1	-0.0865939	0.101279	1.98678e-13	FOSL1
JAK2	-0.0154397	0.0977482	2.05172e-13	FOSL1
AGFG2	-0.176448	0.179421	2.11078e-13	FOSL1
ZNF768	-0.162803	0.245269	2.126e-13	FOSL1
PILRB	-0.0483988	0.147661	2.13664e-13	FOSL1
TSPO	-0.0357707	-0.0958861	2.2799e-13	FOSL1
CUX1	-0.0639896	0.0851182	2.29534e-13	FOSL1
ATP5IF1	-0.026937	-0.0749891	2.37988e-13	FOSL1
CDK13	-0.079911	0.0971051	2.38731e-13	FOSL1
ABCA7	-0.110202	0.148962	2.5781e-13	FOSL1
RBM3	-0.00443634	-0.0832046	2.62336e-13	FOSL1
TFAM	-0.00915558	-0.128131	2.66284e-13	FOSL1
PPA1	-0.0332434	-0.110836	2.6724e-13	FOSL1
WDR70	-0.107191	0.100739	2.83904e-13	FOSL1
EPS15L1	-0.0147588	0.153326	2.87896e-13	FOSL1
PUM1	-0.0427453	0.0811505	2.90946e-13	FOSL1
TUG1	-0.106415	0.105483	2.9816e-13	FOSL1
MAP4K4	-0.077525	0.0765443	3.12062e-13	FOSL1
MBOAT1	-0.133557	0.168838	3.35491e-13	FOSL1
DNAJC9	-0.000387127	-0.0917448	3.47218e-13	FOSL1
CHCHD1	0.0199353	-0.124814	3.52339e-13	FOSL1
NME1	-0.0430773	-0.119823	3.63119e-13	FOSL1
TYMS	-0.0465383	-0.102054	3.63943e-13	FOSL1
ZHX3	-0.187889	0.146861	3.66678e-13	FOSL1
WDR83OS	0.0078018	-0.111236	3.7093e-13	FOSL1
MAP2K5	-0.0963898	0.141377	3.73125e-13	FOSL1
ADRM1	0.0319246	-0.147369	3.91289e-13	FOSL1
UBE2I	-0.0291685	-0.0982967	4.01815e-13	FOSL1
VPS41	-0.0452907	0.0983256	4.03194e-13	FOSL1
DCTN3	0.0414122	-0.148521	4.17699e-13	FOSL1
MRPL22	0.0234325	-0.140935	4.23689e-13	FOSL1
ITPR2	-0.0592513	0.17512	4.55823e-13	FOSL1
ATP2B4	-0.0659564	0.132429	4.56192e-13	FOSL1
CARD8	-0.0693812	0.109641	4.86671e-13	FOSL1
FDPS	-0.0301689	-0.105063	4.91869e-13	FOSL1
NHP2	-0.0373298	-0.121667	5.07094e-13	FOSL1
TOMM5	-0.046152	-0.115192	5.21192e-13	FOSL1
WDPCP	-0.098206	0.139291	5.43141e-13	FOSL1
TNRC6C	-0.08075	0.146883	5.72946e-13	FOSL1
PIEZO1	-0.141984	0.127763	5.75768e-13	FOSL1
STRBP	-0.086078	0.090334	5.79004e-13	FOSL1
TBCA	-0.0192531	-0.0790885	5.81133e-13	FOSL1
PDE3B	-0.210131	0.168199	6.95746e-13	FOSL1
FOXN3	-0.0918846	0.119944	7.53373e-13	FOSL1
ANKRD27	-0.0602743	0.118343	7.61573e-13	FOSL1
ZNF713	-0.187237	0.191559	7.68414e-13	FOSL1
TUBA1C	0.0420676	-0.109616	8.06758e-13	FOSL1
NUDT1	-0.0230574	-0.121903	8.29685e-13	FOSL1
CREB3L1	0.553331	-0.448866	8.40897e-13	FOSL1
MDH2	-0.052449	-0.115598	8.41299e-13	FOSL1
CD46	-0.124309	0.09026	8.62888e-13	FOSL1
NAA10	0.0410659	-0.152411	8.67283e-13	FOSL1
KRCC1	-0.0754562	0.160846	9.02979e-13	FOSL1
BRAF	-0.0134568	0.0857483	9.32119e-13	FOSL1
FRG1	-0.0114544	-0.133831	9.33427e-13	FOSL1
REV3L	-0.0715252	0.0817318	9.36005e-13	FOSL1
PDCD4	-0.129831	0.0989083	9.71381e-13	FOSL1
ASTN2	-0.32611	0.265992	9.83864e-13	FOSL1
SNU13	-0.0580943	-0.0985062	1.03124e-12	FOSL1
CPOX	0.0907312	-0.116949	1.13144e-12	FOSL1
PLEK2	0.251484	-0.267527	1.13726e-12	FOSL1
CLEC16A	-0.1136	0.105073	1.15154e-12	FOSL1
POLR2K	0.00197338	-0.153756	1.20602e-12	FOSL1
CYBRD1	-0.0979493	0.124924	1.22276e-12	FOSL1
FNBP4	-0.0644685	0.0902215	1.26015e-12	FOSL1
ACSBG1	-0.236543	0.220745	1.26027e-12	FOSL1
BPTF	-0.0453598	0.0716801	1.26323e-12	FOSL1
SLC2A14	-0.124404	0.247583	1.28742e-12	FOSL1
ARID2	-0.0813116	0.0759295	1.38062e-12	FOSL1
INPP4A	-0.115628	0.143604	1.41077e-12	FOSL1
COPE	-0.0311164	-0.0956688	1.55954e-12	FOSL1
ATXN2	-0.0914275	0.0931801	1.56471e-12	FOSL1
PRKN	-0.165079	0.235227	1.57729e-12	FOSL1
LSM5	-0.0186175	-0.0930911	1.58342e-12	FOSL1
BOLA3	0.0334976	-0.117356	1.67158e-12	FOSL1
UBE4B	-0.0294303	0.100634	1.68231e-12	FOSL1
FAM193A	-0.110015	0.11171	1.6848e-12	FOSL1
LINC00894	-0.120719	0.202624	1.72632e-12	FOSL1
MED13L	0.0236408	0.0786083	1.74883e-12	FOSL1
ATP8B4	0.0737934	0.278889	1.7806e-12	FOSL1
TRMT10C	-0.0327458	-0.13329	1.86595e-12	FOSL1
TAF1	-0.0797097	0.10723	1.8703e-12	FOSL1
DDX24	-0.0138404	-0.0905113	1.89249e-12	FOSL1
ENTPD1-AS1	-0.151823	0.141019	1.90577e-12	FOSL1
HECTD1	-0.0380525	0.0716261	1.92056e-12	FOSL1
THRB	-0.130128	0.149866	1.93621e-12	FOSL1
UBE2S	0.043495	-0.137022	2.01551e-12	FOSL1
MYO9A	-0.158173	0.116983	2.05993e-12	FOSL1
CBFA2T3	-0.139384	0.131046	2.32261e-12	FOSL1
PTPN4	-0.0751172	0.109948	2.34129e-12	FOSL1
MRPL18	0.000382042	-0.127569	2.35186e-12	FOSL1
NUMB	-0.0720828	0.108391	2.35313e-12	FOSL1
RFX3-AS1	-0.0838546	0.123972	2.39399e-12	FOSL1
RRM1	-0.00428737	-0.0968227	2.53344e-12	FOSL1
PSMD12	0.000953478	-0.0904565	2.54116e-12	FOSL1
EMP3	0.00557493	-0.0968325	2.54881e-12	FOSL1
UGGT1	-0.0837287	0.0835895	2.61043e-12	FOSL1
POLR2J3	-0.0692111	0.111474	2.85346e-12	FOSL1
ATP6V0B	0.090806	-0.107449	2.86803e-12	FOSL1
TMBIM6	0.00527001	-0.0767208	2.88046e-12	FOSL1
CD59	-0.0354505	-0.105271	3.16634e-12	FOSL1
DENND4A	0.0402704	0.0813818	3.34171e-12	FOSL1
ENOSF1	-0.0928928	0.0874943	3.49308e-12	FOSL1
HTT	-0.0564964	0.114734	3.53995e-12	FOSL1
SUPT16H	-0.0285971	-0.0840992	3.5583e-12	FOSL1
MRTFA	-0.128737	0.128434	3.57826e-12	FOSL1
DNAH14	-0.177886	0.18924	3.65402e-12	FOSL1
RPL3	-0.0698191	-0.0639194	3.66198e-12	FOSL1
CRPPA	-0.0713774	0.197501	3.92306e-12	FOSL1
DHRS3	-0.248399	0.211364	3.93632e-12	FOSL1
DYNLRB1	0.0253151	-0.136329	3.95409e-12	FOSL1
IGF1R	-0.103719	0.101735	4.05938e-12	FOSL1
KLHL20	-0.0577776	0.121508	4.17469e-12	FOSL1
KEL	-0.0735977	0.110794	4.19281e-12	FOSL1
SCAI	-0.126197	0.134725	4.31308e-12	FOSL1
HNRNPM	-0.0213892	-0.0685439	4.36853e-12	FOSL1
COA4	0.028097	-0.126251	4.62481e-12	FOSL1
NDUFB10	-0.0317524	-0.112021	4.75706e-12	FOSL1
CFAP298	-0.0149696	-0.133097	4.76529e-12	FOSL1
ACBD6	-0.121203	0.0927102	4.89257e-12	FOSL1
TIMM8B	0.0361313	-0.120046	5.34601e-12	FOSL1
RHBDD1	-0.0619929	0.11057	5.40536e-12	FOSL1
HIST1H3D	0.160581	-0.225633	5.40931e-12	FOSL1
SLC25A42	-0.200908	0.19048	5.55164e-12	FOSL1
KIAA1109	-0.0733265	0.106304	5.66486e-12	FOSL1
SLC25A48	-0.185805	0.187741	6.50709e-12	FOSL1
MRPL35	0.0416844	-0.135435	6.56547e-12	FOSL1
SLC25A6	-0.0576236	-0.0660508	6.62746e-12	FOSL1
CTIF	-0.211308	0.179644	7.06763e-12	FOSL1
GMNN	0.00195247	-0.112007	7.36457e-12	FOSL1
EPS15	-0.0830583	0.0737622	7.39872e-12	FOSL1
USP24	-0.0404336	0.0722514	7.42082e-12	FOSL1
KMT2C	-0.0407522	0.0644351	7.77775e-12	FOSL1
RPL37A	-0.030559	-0.0573589	8.26778e-12	FOSL1
GSE1	-0.080342	0.0807894	8.31189e-12	FOSL1
MTRNR2L8	0.000493012	0.124377	8.61047e-12	FOSL1
HNRNPAB	-0.0274753	-0.0740188	9.34752e-12	FOSL1
PRELID1	-0.0633288	-0.0985678	9.42617e-12	FOSL1
ZNF69	-0.149825	0.27787	9.80179e-12	FOSL1
WDR7	-0.0947611	0.0962877	1.02605e-11	FOSL1
GCC2	-0.0407097	0.0936099	1.0308e-11	FOSL1
AC005670.3	-0.0476704	0.140515	1.03774e-11	FOSL1
SIL1	-0.13554	0.114885	1.04139e-11	FOSL1
MSH6	-0.00114271	-0.1386	1.08662e-11	FOSL1
RPS6KC1	-0.0740561	0.110038	1.10741e-11	FOSL1
ULK4	-0.160909	0.140341	1.19183e-11	FOSL1
TP53INP1	-0.0974089	0.172809	1.21008e-11	FOSL1
SPATA5	-0.112439	0.0997757	1.35668e-11	FOSL1
FBXL5	-0.0619031	0.104466	1.43776e-11	FOSL1
C22orf34	-0.217365	0.174706	1.44285e-11	FOSL1
PIP5K1B	-0.0199804	0.0777657	1.48905e-11	FOSL1
NDUFB9	-0.00412824	-0.076312	1.53353e-11	FOSL1
CALM3	0.0103309	-0.0887488	1.54147e-11	FOSL1
KAT6B	-0.109571	0.134358	1.55244e-11	FOSL1
STOML2	0.021831	-0.11166	1.59073e-11	FOSL1
ANKS1A	-0.068198	0.128048	1.63191e-11	FOSL1
VWDE	-0.209224	0.200084	1.7098e-11	FOSL1
RAD23A	0.0655265	-0.0899955	1.71304e-11	FOSL1
SLC3A2	0.0965937	-0.111838	1.71342e-11	FOSL1
SEMA4B	-0.228659	0.214126	1.72575e-11	FOSL1
DCAF7	-0.126664	0.090719	1.75618e-11	FOSL1
ANO10	-0.0926039	0.120282	1.77411e-11	FOSL1
MECP2	-0.0557652	0.106735	1.80252e-11	FOSL1
NDUFC1	0.0714438	-0.108641	1.83689e-11	FOSL1
TEX9	-0.17593	0.192229	1.84567e-11	FOSL1
ZNF618	-0.129753	0.16913	1.85132e-11	FOSL1
MDH1	-0.0240491	-0.120131	1.87541e-11	FOSL1
TAF15	-0.0919296	0.0764894	1.9042e-11	FOSL1
GRPEL1	-0.0252774	-0.167516	1.90899e-11	FOSL1
TBC1D22A	-0.0611102	0.0928506	1.9236e-11	FOSL1
PRDX3	-0.0152703	-0.116278	1.96134e-11	FOSL1
PSMB5	0.00425402	-0.116121	1.96682e-11	FOSL1
HMGB3	-0.0326126	-0.136781	1.97209e-11	FOSL1
ATRN	-0.110979	0.128611	1.97223e-11	FOSL1
CSNK2B	0.0364227	-0.113223	2.00998e-11	FOSL1
CDKN2A	-0.00319538	-0.16915	2.01272e-11	FOSL1
OGA	-0.0260218	0.0806013	2.07151e-11	FOSL1
SUCLG1	0.00642468	-0.122461	2.14409e-11	FOSL1
ZNF207	-0.04195	0.0622652	2.1732e-11	FOSL1
ARHGEF2	-0.0268758	0.11685	2.42977e-11	FOSL1
LETMD1	-0.0786071	0.124864	2.50807e-11	FOSL1
WRN	-0.0432024	0.0803631	2.57469e-11	FOSL1
ACACA	-0.0913189	0.118728	2.57672e-11	FOSL1
KIAA1143	0.0440693	-0.136089	2.7039e-11	FOSL1
DCUN1D2	-0.124925	0.142496	2.73101e-11	FOSL1
CEP192	-0.0805984	0.086049	2.76198e-11	FOSL1
HTRA2	0.0233724	-0.148974	2.84964e-11	FOSL1
BTBD7	-0.0720558	0.0881403	2.89505e-11	FOSL1
TNRC18	0.0143785	0.14237	2.91977e-11	FOSL1
ZFPM1	-0.133926	0.111721	2.95085e-11	FOSL1
NLK	-0.0667695	0.107467	3.00321e-11	FOSL1
CLSPN	-0.0676115	-0.116159	3.15535e-11	FOSL1
PCM1	-0.0344782	0.0606108	3.17687e-11	FOSL1
GLRX5	0.0808579	-0.0857551	3.21103e-11	FOSL1
NCOR1	-0.0599722	0.0614173	3.21119e-11	FOSL1
SZT2	-0.130394	0.152281	3.4765e-11	FOSL1
SUSD6	-0.0757121	0.111372	3.51513e-11	FOSL1
BABAM2	-0.079474	0.113407	3.68592e-11	FOSL1
NIPAL3	-0.133471	0.140363	3.73491e-11	FOSL1
ODF2L	-0.0915481	0.144953	3.90888e-11	FOSL1
BRIX1	-0.0245695	-0.134659	3.9442e-11	FOSL1
APTX	-0.1243	0.109813	3.99622e-11	FOSL1
FKBP3	-0.035477	-0.112929	4.07838e-11	FOSL1
GOLGA8B	-0.0736525	0.136044	4.10532e-11	FOSL1
PDIA6	-0.0147223	-0.103352	4.17345e-11	FOSL1
POLE3	-0.0236108	-0.116665	4.17841e-11	FOSL1
NDUFB5	0.0687289	-0.115172	4.19064e-11	FOSL1
LIMD1	-0.118488	0.155498	4.27609e-11	FOSL1
PARP1	-0.0531958	-0.0877027	4.46353e-11	FOSL1
CCDC18	-0.0711496	0.106717	4.51558e-11	FOSL1
ATP6V1G1	0.00607717	-0.094543	4.6566e-11	FOSL1
ATRX	-0.0687758	0.0676802	4.67353e-11	FOSL1
NDUFB6	0.0167703	-0.108194	4.69084e-11	FOSL1
HIST1H1E	0.165822	-0.156527	4.8064e-11	FOSL1
ELP4	-0.110165	0.107479	4.94428e-11	FOSL1
NME2	-0.0331818	-0.0798906	5.12342e-11	FOSL1
REXO2	-0.00456964	-0.0780869	5.16621e-11	FOSL1
POP7	0.0367798	-0.147042	5.1916e-11	FOSL1
BRI3	0.0446002	-0.0952284	5.31215e-11	FOSL1
KMT5B	-0.0759533	0.109485	5.36603e-11	FOSL1
MYB	-0.101623	0.129375	5.41266e-11	FOSL1
RALGAPA1	-0.0910053	0.110895	5.53076e-11	FOSL1
PDSS2	-0.0789575	0.108002	5.79991e-11	FOSL1
SLC25A36	-0.093533	0.114015	6.1446e-11	FOSL1
CWC15	0.0152998	-0.115628	6.40452e-11	FOSL1
LMAN2	0.00800392	-0.109948	6.42995e-11	FOSL1
RNH1	-0.0141169	-0.098133	6.43e-11	FOSL1
MRPS7	0.0128895	-0.13507	6.52639e-11	FOSL1
ADI1	0.0124274	-0.138164	6.63395e-11	FOSL1
ATP5F1D	-0.040748	-0.0738762	6.6484e-11	FOSL1
PA2G4	-0.0181571	-0.0713276	6.77638e-11	FOSL1
ELOC	0.0244046	-0.099006	6.80524e-11	FOSL1
TPM3	0.00125413	-0.0767887	6.92598e-11	FOSL1
PTBP2	-0.0600097	0.0851957	7.02832e-11	FOSL1
CD38	0.0543246	0.384639	7.06194e-11	FOSL1
MRPL47	-0.0396129	-0.125327	7.35347e-11	FOSL1
NDUFAF6	-0.126038	0.100218	7.74589e-11	FOSL1
ACAT2	0.0112026	-0.165672	8.4169e-11	FOSL1
FAM118A	-0.135607	0.112643	8.56488e-11	FOSL1
JPT1	0.0281788	-0.104189	8.77875e-11	FOSL1
NTN1	-0.343857	0.385674	8.82301e-11	FOSL1
CSNK1G1	-0.144165	0.0984054	9.44589e-11	FOSL1
HSPA9	0.0043188	-0.0769435	9.49116e-11	FOSL1
PSIP1	-0.0298593	-0.07928	9.93562e-11	FOSL1
RBM6	-0.0678505	0.0735414	9.99485e-11	FOSL1
VPS53	-0.0496275	0.0964291	1.00979e-10	FOSL1
CELF1	-0.0610118	0.0780446	1.03686e-10	FOSL1
COX17	0.0821161	-0.1226	1.06488e-10	FOSL1
CDR2	-0.0370468	0.125537	1.0856e-10	FOSL1
LINC01473	-0.0820888	0.142968	1.11106e-10	FOSL1
ARF1	0.0573952	-0.0891862	1.12795e-10	FOSL1
NSD1	-0.0399576	0.0831608	1.15684e-10	FOSL1
PCMTD1	0.0219686	0.100317	1.16221e-10	FOSL1
MRPL17	0.00502054	-0.151832	1.1669e-10	FOSL1
PCMT1	0.0708718	-0.0928481	1.22742e-10	FOSL1
MRPS23	0.0277967	-0.152737	1.23052e-10	FOSL1
FIS1	0.0645091	-0.0949364	1.23516e-10	FOSL1
CBX3	-0.00529183	-0.0717839	1.25685e-10	FOSL1
CYHR1	-0.141539	0.146334	1.2614e-10	FOSL1
SELENOH	-0.0327384	-0.0797934	1.2707e-10	FOSL1
ITFG2	-0.131699	0.157255	1.30782e-10	FOSL1
DRAM1	-0.129678	0.135336	1.31616e-10	FOSL1
CKS2	0.039429	-0.10868	1.34007e-10	FOSL1
AIMP1	-0.00974537	-0.107427	1.34507e-10	FOSL1
PRMT1	-0.0275108	-0.12988	1.36422e-10	FOSL1
GAB1	-0.0586709	0.0799718	1.36494e-10	FOSL1
TUBA4A	0.109621	-0.158357	1.38284e-10	FOSL1
PUF60	0.0232568	-0.140163	1.38499e-10	FOSL1
EPRS	-0.0235005	-0.0797116	1.47461e-10	FOSL1
FBXW7	-0.0661195	0.0810125	1.48239e-10	FOSL1
FEN1	-0.0269527	-0.114249	1.49565e-10	FOSL1
LINC00174	-0.0488951	0.171796	1.53017e-10	FOSL1
DDX21	-0.026345	-0.0907342	1.53082e-10	FOSL1
EIF1AY	0.112573	-0.104821	1.56599e-10	FOSL1
PLA2G12A	-0.218869	0.122085	1.68962e-10	FOSL1
IGF2BP2	-0.00677103	0.0948693	1.6991e-10	FOSL1
GTF2I	-0.0999191	0.0673484	1.7057e-10	FOSL1
POLR2I	0.064659	-0.118512	1.71204e-10	FOSL1
HIST1H2BH	0.124075	-0.226778	1.71696e-10	FOSL1
GINS2	0.0102458	-0.163705	1.83385e-10	FOSL1
LCOR	-0.0532624	0.0739269	1.89903e-10	FOSL1
C11orf58	-0.0155072	-0.0701618	1.94296e-10	FOSL1
XACT	-0.275394	0.210385	1.95957e-10	FOSL1
HDAC8	-0.0931736	0.113524	1.97698e-10	FOSL1
VWCE	-0.175424	0.261074	1.98205e-10	FOSL1
SNAPC3	-0.135858	0.121456	2.02589e-10	FOSL1
ATP5F1C	0.0107577	-0.0951872	2.15806e-10	FOSL1
PLIN2	0.0312674	-0.0868903	2.23003e-10	FOSL1
AREL1	-0.108435	0.102688	2.23448e-10	FOSL1
EIF3F	-0.0346667	-0.0716705	2.41304e-10	FOSL1
FH	0.0296716	-0.140488	2.41969e-10	FOSL1
CDC5L	-0.0340635	-0.0966134	2.45324e-10	FOSL1
[truncated: 36,187 more rows]
