# Supplementary material for: Transcription factor networks disproportionately enrich for heritability of blood cell phenotypes
Source: Science. Author manuscript; Available in PMC 2025 Jun 16. (PMC12168499; doi:10.1126/science.ads7951)
Supplement: Table S2 [file NIHMS2076308-supplement-Table_S2.xlsx]

## Sheet: Table_S2_TF_sensitive_ACRs
Table S2. List of Transcription Factor-sensitive Accessible Chromatin Regions per perturbation
peak_locus	log2FC	beta_weight	p_weight	perturbation_name
chr5-168813327-168814237	-0.155146	0.145988	1.31096636387755e-08	ATF4
chr11-75534415-75535556	-0.0556322	0.103567	1.36674203272749e-08	ATF4
chrY-19737481-19738387	-0.343043	0.251712	8.01546877865352e-08	ATF4
chr11-12144313-12145139	-0.427419	0.515519	9.0638978295625e-08	ATF4
chr7-154909710-154910686	-0.989793	0.60949	4.75598972050028e-19	BCL11A
chr11-64007497-64008417	-0.283388	0.240036	4.36867566648706e-18	BCL11A
chr10-86345983-86346951	-1.10346	0.500744	6.10111905797729e-18	BCL11A
chr17-10756340-10757325	-0.894997	0.461048	2.71273790372006e-17	BCL11A
chr11-2303508-2304268	-0.209883	0.252593	6.3056869867941e-17	BCL11A
chr17-49241482-49242389	-0.435417	0.29786	1.47622766150277e-16	BCL11A
chr11-69156217-69157201	-0.338941	0.392454	2.65642458671966e-16	BCL11A
chr10-119296561-119297435	-0.749258	0.427272	2.66868704930134e-16	BCL11A
chr1-46156234-46157246	-0.620934	0.358767	3.19927573145651e-16	BCL11A
chr14-103154747-103155659	-0.301166	0.335378	3.25093612638895e-16	BCL11A
chr12-55955190-55955881	-0.38086	0.316691	1.18651999606598e-15	BCL11A
chr14-77474558-77475485	-0.23354	0.308555	1.1963066483038e-15	BCL11A
chr3-196988009-196989042	-0.340631	0.311502	1.27889602094566e-15	BCL11A
chr2-95058259-95059165	-0.326422	0.275394	1.29209597557072e-15	BCL11A
chr4-1029235-1030154	0.00976591	0.20226	1.3731745957932e-15	BCL11A
chr14-99572133-99573097	-0.614142	0.509359	4.86496343569252e-15	BCL11A
chr1-54581284-54582243	-0.277876	0.225605	8.65807200180508e-15	BCL11A
chr1-228368882-228369866	-0.70405	0.324407	1.95954642675749e-14	BCL11A
chr2-85314496-85315462	-0.953939	0.455131	2.48133127673743e-14	BCL11A
chr16-57262924-57263857	-0.308711	0.295094	2.68871615005055e-14	BCL11A
chr22-19929880-19930830	-0.390666	0.312754	4.68817370544697e-14	BCL11A
chr2-48134452-48135382	-0.536481	0.397943	1.17860517312832e-13	BCL11A
chr3-49872681-49874037	-0.532201	0.379347	1.35042181354128e-13	BCL11A
chr2-11497219-11499229	-0.61017	0.325953	2.05986683616544e-13	BCL11A
chr2-121134621-121135589	-0.534078	0.39316	2.09562910592326e-13	BCL11A
chr3-194572037-194572917	-0.322363	0.259925	3.63673892293004e-13	BCL11A
chr16-21513848-21514751	-0.285622	0.247749	4.56568344684817e-13	BCL11A
chr9-136079653-136080496	-0.28693	0.310329	4.73240839457407e-13	BCL11A
chr1-1758497-1759468	-0.384036	0.28967	5.02578982989724e-13	BCL11A
chr1-156422706-156423579	-0.432116	0.339804	1.07147650581282e-12	BCL11A
chr11-69301418-69302329	-0.543435	0.256915	1.49873542021525e-12	BCL11A
chr6-44471593-44472575	-0.358151	0.294188	1.50481318705366e-12	BCL11A
chr1-18938276-18939277	-0.630845	0.409083	2.11968586569747e-12	BCL11A
chr5-170151116-170152057	-0.184979	0.213056	2.42209404592658e-12	BCL11A
chr2-98471985-98472913	-0.109202	0.21714	2.81495872665811e-12	BCL11A
chr11-64472640-64473682	-0.538371	0.369541	3.90520261976205e-12	BCL11A
chr3-133124192-133125140	-0.47555	0.283274	4.66120733658484e-12	BCL11A
chr14-102496813-102497730	-0.192369	0.264259	5.58517392890229e-12	BCL11A
chr1-21586713-21587654	-0.296693	0.255251	6.03421871063982e-12	BCL11A
chr2-15730256-15731169	-0.414734	0.254796	7.78493594608392e-12	BCL11A
chr11-44547456-44548482	-0.78732	0.424243	7.9274067542033e-12	BCL11A
chr15-61716186-61716898	-0.67416	0.55932	8.28038213481707e-12	BCL11A
chr2-96918408-96919354	-0.507648	0.291954	9.166232820899e-12	BCL11A
chr12-7122738-7123686	-0.40128	0.319795	1.05290612250552e-11	BCL11A
chr8-8530204-8531109	-0.94485	0.447347	1.38966605509615e-11	BCL11A
chr11-64925836-64926678	-0.0764741	0.254634	3.479925465584e-11	BCL11A
chr19-960783-961583	-0.488707	0.330529	4.02364881296073e-11	BCL11A
chr3-47404685-47405684	-0.0589862	0.183179	5.97333284850623e-11	BCL11A
chr17-16488205-16489165	-0.234767	0.3434	6.78341890885427e-11	BCL11A
chr19-32540327-32541276	-0.821042	0.45617	7.75700869287022e-11	BCL11A
chr7-103540672-103541586	-0.424847	0.350175	1.0890522640852e-10	BCL11A
chr17-75706806-75707756	-0.246251	0.174528	2.13190247376485e-10	BCL11A
chr2-26723888-26724923	-0.328646	0.281529	2.16557742848657e-10	BCL11A
chr10-49299875-49300880	-0.317039	0.259203	2.59249072261657e-10	BCL11A
chr11-48005445-48006267	-0.0454106	0.203854	2.60276258770567e-10	BCL11A
chr22-36816607-36817527	-0.0537625	0.19217	2.64863699317376e-10	BCL11A
chr7-44393038-44393953	-0.730705	0.450847	3.25416364109783e-10	BCL11A
chr19-55345431-55346370	-0.158869	0.238641	3.25874994863223e-10	BCL11A
chr2-28355521-28356612	-0.169253	0.122893	3.84584308074552e-10	BCL11A
chr2-239328365-239329257	-0.174727	0.325969	4.52429298680388e-10	BCL11A
chr2-25964620-25965551	-0.305307	0.275061	4.54089875188398e-10	BCL11A
chr9-116420679-116421636	-0.284704	0.319154	4.87516773320565e-10	BCL11A
chr1-227927894-227928856	-0.82832	0.484365	6.07038608721688e-10	BCL11A
chr4-2273767-2274714	-0.301644	0.397951	7.45449289323043e-10	BCL11A
chr21-46347641-46348584	0.0761844	0.272817	8.26694720244987e-10	BCL11A
chr19-35498650-35499593	-0.729038	0.501888	9.11070886569767e-10	BCL11A
chr15-61714711-61715656	-0.521543	0.264895	9.63321693280975e-10	BCL11A
chr4-98579926-98580816	-0.483159	0.406929	1.13227882922943e-09	BCL11A
chr17-63529412-63530337	-0.0658441	0.257071	1.15791784762371e-09	BCL11A
chr22-39283227-39284135	-0.876093	0.338887	1.34488278959233e-09	BCL11A
chr1-54564851-54565785	-0.268631	0.319132	1.35579171355547e-09	BCL11A
chr4-2267065-2268021	-0.351815	0.261872	1.41700288854985e-09	BCL11A
chr3-45551277-45552192	-0.375239	0.232735	1.52264324272861e-09	BCL11A
chr1-154354302-154355178	0.0909734	0.172581	1.68470693021193e-09	BCL11A
chr7-148153344-148154293	-0.181461	0.319686	1.87050189202118e-09	BCL11A
chr1-37485170-37485986	-0.5988	0.329742	1.97058110442443e-09	BCL11A
chr3-126355595-126356467	-0.508704	0.20946	2.15643855987814e-09	BCL11A
chr17-83073230-83074170	-0.28681	0.218558	2.73275614569999e-09	BCL11A
chr11-69644235-69645035	-0.163411	0.243994	2.7391535188797e-09	BCL11A
chr21-35106041-35107118	-0.0386116	0.223349	3.02706068906429e-09	BCL11A
chr13-23866147-23867033	-0.19044	0.245864	3.28095763227427e-09	BCL11A
chr22-36254665-36255558	-0.244638	0.214993	3.56832107613818e-09	BCL11A
chr17-42667176-42668113	-0.222262	0.213927	3.83051678012966e-09	BCL11A
chr5-122493029-122493883	-0.336422	0.347089	3.83149797821582e-09	BCL11A
chr2-169716020-169716869	-0.326693	0.29282	4.3515313054021e-09	BCL11A
chr1-209674901-209675812	-0.255388	0.219605	4.47506721416735e-09	BCL11A
chr3-141753635-141754615	-0.656263	0.311013	4.71635563226255e-09	BCL11A
chr16-85321750-85323797	-0.17105	0.197276	5.82885945233727e-09	BCL11A
chr20-59018816-59019765	-0.27248	0.223725	6.4353207023536e-09	BCL11A
chr5-157245518-157246472	-0.327344	0.253412	6.48040622989869e-09	BCL11A
chr17-10836557-10837530	-0.211738	0.514789	6.48233027324183e-09	BCL11A
chr1-41514211-41515079	-1.00484	0.413592	7.3944712156373e-09	BCL11A
chr1-40863741-40864607	-0.343166	0.292525	7.47299147707062e-09	BCL11A
chr20-64220899-64221831	-0.138011	0.248032	7.88655110066633e-09	BCL11A
chr17-50664544-50665480	-0.285465	0.290283	8.46792154300263e-09	BCL11A
chr17-36779721-36780707	-1.26476	0.480382	8.69041741037907e-09	BCL11A
chr14-70884583-70885566	-0.332739	0.269056	9.66343228073544e-09	BCL11A
chr9-96674583-96675544	-0.421194	0.420347	1.01678234750428e-08	BCL11A
chr1-203661242-203662218	-0.102328	0.40495	1.1267443389556e-08	BCL11A
chr19-35040531-35041520	-0.370137	0.216606	1.30927456271017e-08	BCL11A
chr11-64858237-64859185	-0.350711	0.268102	1.49963460848902e-08	BCL11A
chr19-47497070-47498023	-0.0517013	0.159474	1.60519283423244e-08	BCL11A
chr10-71223258-71224237	-0.686244	0.398868	1.81886002254516e-08	BCL11A
chr10-71534294-71535295	-0.878958	0.421108	1.98132319747818e-08	BCL11A
chr16-85381645-85382624	-0.163008	0.150501	2.04350943871453e-08	BCL11A
chr15-61712481-61713415	-0.694474	0.437259	2.13766904003232e-08	BCL11A
chr20-33743430-33744377	0.129045	0.208357	2.16057190712999e-08	BCL11A
chr3-37597418-37598229	-0.430095	0.357545	2.31058216109895e-08	BCL11A
chr10-70541500-70542321	-0.914299	0.396128	2.32680174977291e-08	BCL11A
chr7-8161155-8162100	-0.415168	0.358281	2.71473870823696e-08	BCL11A
chr21-35256314-35257198	-0.534036	0.439524	2.73948670167551e-08	BCL11A
chr22-29309015-29309864	-0.181657	0.158948	3.16156633197581e-08	BCL11A
chr12-71721526-71722466	-0.413345	0.215819	3.30545713623954e-08	BCL11A
chr1-31072125-31073066	-0.135474	0.241686	3.745195802767e-08	BCL11A
chr16-1225405-1226374	-0.258552	0.20276	3.91966277857514e-08	BCL11A
chr20-62484855-62485825	-0.16097	0.168123	4.18511192067301e-08	BCL11A
chr15-84386916-84387788	-0.983202	0.562882	4.21976057750758e-08	BCL11A
chr3-129054462-129055336	-0.193588	0.210287	5.00792951509891e-08	BCL11A
chr22-31602847-31603778	-0.257494	0.205504	5.79318650391694e-08	BCL11A
chr6-157685541-157686506	-0.580008	0.496302	6.09239620424964e-08	BCL11A
chr7-93004652-93005566	-0.220176	0.19466	7.06087674658621e-08	BCL11A
chr5-32342601-32343530	-0.967531	0.53572	7.24242708619579e-08	BCL11A
chr1-27099076-27100061	-0.136937	0.167409	7.85723906704317e-08	BCL11A
chr11-61869475-61870369	-0.179624	0.132023	7.90475444356158e-08	BCL11A
chr11-70481652-70482428	-0.481581	0.383929	8.12069034111911e-08	BCL11A
chr22-25083731-25084627	-0.552613	0.280489	8.22119976057816e-08	BCL11A
chr1-175782787-175783767	-0.345113	0.332469	8.34425169699322e-08	BCL11A
chr8-21909090-21910092	-0.181435	0.180744	8.46693459981101e-08	BCL11A
chr4-1784824-1785752	-0.069216	0.168839	8.53681254855207e-08	BCL11A
chr1-3775552-3776591	-0.0426966	0.133005	8.63510782601006e-08	BCL11A
chr2-217823946-217824831	-0.3533	0.29487	8.63647805794351e-08	BCL11A
chr15-45168914-45169875	0.0121446	0.178443	8.95928532550408e-08	BCL11A
chr3-51999592-52000510	-0.0542405	0.164148	1.01458377596246e-07	BCL11A
chr17-21295205-21295774	-0.131126	0.161739	1.08614295490673e-07	BCL11A
chr10-2924164-2925067	-0.751359	0.379237	1.10083975257979e-07	BCL11A
chr1-67478955-67479884	-0.208832	0.203932	1.18081899321957e-07	BCL11A
chr1-28534405-28535360	-0.254511	0.263564	1.270247383983e-07	BCL11A
chr13-49625159-49626067	-0.20115	0.290059	1.3985745508124e-07	BCL11A
chr22-24894270-24895170	-0.736048	0.363409	1.41701663786755e-07	BCL11A
chr16-67440972-67441901	-0.0255226	0.17233	1.43895656787292e-07	BCL11A
chr1-167568727-167569686	-0.176551	0.35065	1.44634828682712e-07	BCL11A
chr20-50278446-50279455	-0.210359	0.285846	1.53100340684043e-07	BCL11A
chr22-31895310-31896249	-0.0448611	0.196357	1.53138004414694e-07	BCL11A
chr20-63834763-63835717	-0.264802	0.272363	1.67540294454672e-07	BCL11A
chr9-137435751-137436661	-0.164405	0.210098	1.68744876059473e-07	BCL11A
chr16-30949873-30950789	0.0374022	0.127597	1.73068108748428e-07	BCL11A
chr6-147165111-147165897	-0.651073	0.374808	1.76992098830175e-07	BCL11A
chr17-19342865-19343800	-0.178	0.225815	1.79129974763086e-07	BCL11A
chr10-122861463-122862437	0.00182374	0.358304	1.83794466064587e-07	BCL11A
chr4-7661834-7662793	-0.740386	0.4291	1.85778114141115e-07	BCL11A
chr17-79802609-79803635	-0.170023	0.14514	1.98548874963951e-07	BCL11A
chr9-99216581-99217502	-0.839578	0.419703	1.98948113733393e-07	BCL11A
chr22-46124167-46125086	-0.145079	0.254197	2.03829780603819e-07	BCL11A
chr2-10285253-10286192	-0.357277	0.177516	2.03947651594856e-07	BCL11A
chr19-39730220-39732167	0.311089	-1.83228	9.7740288647384e-28	FOSL1
chr19-11323908-11324883	0.170065	-0.964053	4.01910825711777e-26	FOSL1
chr10-132588351-132589344	0.292086	-1.08813	3.78204333722194e-25	FOSL1
chr1-169604507-169605458	0.41077	-1.69478	1.69237228593617e-23	FOSL1
chr7-101717403-101718484	0.0378409	-1.0315	1.83733028594614e-23	FOSL1
chr7-140252590-140253506	0.0964588	-1.1152	4.98212799147028e-23	FOSL1
chr7-55970660-55971612	-0.14018	0.238564	5.02107135712921e-23	FOSL1
chr9-127782912-127783855	0.341796	-0.716016	5.26150744029964e-23	FOSL1
chr15-68704206-68705149	-0.292291	0.298061	7.30029357121634e-23	FOSL1
chr20-47727268-47728199	0.25422	-0.884271	7.62621996771601e-23	FOSL1
chr8-138191683-138192636	0.057997	-1.8785	9.93286705146895e-23	FOSL1
chr11-6200887-6201842	-0.0150437	-1.54137	2.90039680789483e-22	FOSL1
chr16-15590592-15591498	0.34702	-0.536846	3.48496075258879e-22	FOSL1
chr13-48161603-48162578	0.330735	-1.13609	4.54515187575345e-22	FOSL1
chr1-40633704-40634645	-0.0847265	0.244663	8.50835785863631e-22	FOSL1
chr2-68402911-68403835	-0.198555	0.231467	8.55900411303471e-22	FOSL1
chr8-133245550-133246477	0.128263	-1.21277	9.88868245464273e-22	FOSL1
chr21-41148902-41149725	0.197393	-1.35326	1.01195691439242e-21	FOSL1
chr2-136007962-136008946	0.0936332	-0.8509	1.88591175758146e-21	FOSL1
chr1-151311301-151312215	0.336069	-0.365488	2.46011587930417e-21	FOSL1
chr4-6198759-6199725	-0.153228	0.286511	2.85728385679111e-21	FOSL1
chr2-196241989-196242941	0.0711899	-1.06507	4.37197872919324e-21	FOSL1
chr4-7649551-7650496	0.336372	-0.928798	9.86054876882613e-21	FOSL1
chr7-36283375-36284317	-0.0789064	-0.953914	3.39619647425755e-20	FOSL1
chr2-8597999-8598922	0.274973	-0.571368	3.53831629672047e-20	FOSL1
chr2-120291550-120292486	-0.290714	0.273006	4.58830066294825e-20	FOSL1
chr19-7491892-7492820	0.371638	-1.00916	6.17094077651594e-20	FOSL1
chr2-43005196-43006148	-0.144078	0.264574	8.11567963338712e-20	FOSL1
chr15-58247991-58248943	0.307176	-1.26897	1.02960950246643e-19	FOSL1
chr7-75617409-75618409	0.202302	-0.552985	2.58917200627057e-19	FOSL1
chr20-59722601-59723570	0.301532	-1.9656	3.29594855305785e-19	FOSL1
chr9-95273277-95274217	0.197119	-1.20388	4.57872959170588e-19	FOSL1
chr1-31483036-31483988	0.0683879	-1.2314	4.64372902539097e-19	FOSL1
chr3-172129687-172130563	0.0981556	-0.553087	4.91023793238059e-19	FOSL1
chr15-39326766-39327667	0.322257	-1.87574	6.18050921551991e-19	FOSL1
chr1-245874686-245875626	0.023382	0.321551	8.49997743134305e-19	FOSL1
chr2-111624400-111625370	0.219509	-1.11347	1.0644125825453e-18	FOSL1
chr2-149069057-149069987	0.335939	-1.19926	1.46396471626176e-18	FOSL1
chr4-54571006-54571910	-0.191215	0.234808	1.66102662343382e-18	FOSL1
chr6-13302483-13303419	0.120026	-0.455407	1.74649613966948e-18	FOSL1
chr2-12031708-12032813	-0.267729	0.303838	1.91784817109733e-18	FOSL1
chr10-102117230-102118195	-0.142181	0.199484	2.26962597946543e-18	FOSL1
chr18-51211298-51212243	0.0491007	-0.898927	2.47444231450765e-18	FOSL1
chr7-25495069-25495994	-0.0814193	0.236969	2.68075871795247e-18	FOSL1
chr17-43373100-43374013	-0.294951	0.318711	2.83453067292769e-18	FOSL1
chr21-33059196-33060136	0.122276	-1.18138	2.92102989429154e-18	FOSL1
chr6-11350008-11350954	-0.0274105	-1.57998	3.10069240409401e-18	FOSL1
chr1-93758497-93759573	0.0896496	-0.900073	3.14194175720945e-18	FOSL1
chr14-51884117-51885063	0.349607	-1.01198	3.96526317388951e-18	FOSL1
chr10-3720231-3721164	0.323979	-1.26998	4.0555887685145e-18	FOSL1
chr7-40551417-40552296	0.18735	-0.8504	4.16207034816698e-18	FOSL1
chr22-36405347-36406436	0.104978	-0.543944	4.57610870313989e-18	FOSL1
chr1-182149132-182150068	0.217381	-0.886709	5.2021163541233e-18	FOSL1
chr6-144886421-144887346	-0.205645	0.265147	7.05765648802823e-18	FOSL1
chr3-168116002-168116917	-0.09476	0.24546	9.88710760815885e-18	FOSL1
chr12-122646503-122647464	0.336748	-0.826441	1.02860426306974e-17	FOSL1
chr3-46097638-46098953	0.2513	-0.84541	1.09477773552914e-17	FOSL1
chr16-73153806-73154772	0.21387	-1.22697	1.21263408959327e-17	FOSL1
chr2-28557174-28558196	0.205799	-0.8378	1.31843603856882e-17	FOSL1
chr2-2847008-2847512	-0.154668	0.334764	2.00346590055115e-17	FOSL1
chr2-9673583-9674507	-0.202121	0.294104	2.03556070139632e-17	FOSL1
chr20-36624082-36625032	-0.203825	0.297005	2.44265773076607e-17	FOSL1
chr8-18122406-18123346	-0.110131	0.188783	2.54021283585853e-17	FOSL1
chr10-128064344-128065273	-0.0880062	-0.76865	2.55082515335803e-17	FOSL1
chr1-150611211-150612137	0.22649	-0.725616	2.86316512339406e-17	FOSL1
chr13-28467874-28468823	0.178837	-1.86104	2.9058863756395e-17	FOSL1
chr1-244319277-244320241	0.249457	-1.19722	2.90825594110102e-17	FOSL1
chr1-34662767-34663706	-0.329334	0.307486	2.95254067520256e-17	FOSL1
chr1-69539786-69540719	-0.221229	0.246952	3.04344281224898e-17	FOSL1
chr12-89162445-89163416	0.164491	-1.12437	3.41014280757175e-17	FOSL1
chr6-11323353-11324297	0.519377	-1.74343	4.10456186510604e-17	FOSL1
chr15-94174171-94175102	0.0705517	-0.856086	4.25238961964713e-17	FOSL1
chr1-178607939-178608960	0.274529	-1.26725	5.31357985617816e-17	FOSL1
chr19-38048089-38049007	-0.0460323	-1.17494	5.42258257754753e-17	FOSL1
chr15-70486255-70487218	-0.0466564	-0.890433	6.32184790592751e-17	FOSL1
chr12-89768900-89769834	0.171331	-0.902473	6.92161727099325e-17	FOSL1
chr1-185632446-185633404	0.368294	-1.68106	7.89929493476721e-17	FOSL1
chr1-221166619-221167550	0.220583	-1.41405	8.26031505856141e-17	FOSL1
chr9-136619525-136620418	0.105806	-0.766117	8.77483486255744e-17	FOSL1
chr12-118497909-118498881	-0.637087	0.493114	9.67373734243651e-17	FOSL1
chr10-20003508-20004404	0.311119	-1.10749	9.84356786175043e-17	FOSL1
chr2-12277206-12278148	-0.254633	0.324386	1.00993916179998e-16	FOSL1
chr1-234841534-234842378	0.0852036	-0.907994	1.1458678946077e-16	FOSL1
chr12-2697085-2698008	-0.22614	0.236504	1.20810381809721e-16	FOSL1
chr15-69760609-69761476	0.245175	-0.601053	1.23175467868489e-16	FOSL1
chr19-8670933-8671897	0.211792	-0.799886	1.23350159981714e-16	FOSL1
chr10-69045305-69046206	0.00429778	-0.681075	1.24300632296456e-16	FOSL1
chr17-35895680-35896656	0.192621	-0.747643	1.25586366480965e-16	FOSL1
chr19-39737549-39738450	0.284992	-1.69719	1.27705558958392e-16	FOSL1
chrX-37752972-37753930	0.312654	-1.8647	1.31322815416662e-16	FOSL1
chr2-8298555-8299505	0.189645	-1.21826	1.32532665100836e-16	FOSL1
chr3-58334795-58335800	-0.00274045	-0.507298	1.65819477677011e-16	FOSL1
chr22-42722716-42723647	0.000103292	0.271485	1.70865741670426e-16	FOSL1
chr1-151945505-151946370	0.162652	-0.288114	1.88730704846315e-16	FOSL1
chr5-7802568-7803509	0.178765	-1.32748	1.9837593355057e-16	FOSL1
chr22-42754393-42755310	-0.0597836	0.172657	2.02912331510392e-16	FOSL1
chr19-40330813-40331744	0.195011	-0.982689	2.09770109020615e-16	FOSL1
chr2-170206482-170207396	0.00455045	0.260417	2.16798483020205e-16	FOSL1
chr1-205156875-205157809	-0.221609	0.226458	2.76241503356014e-16	FOSL1
chr14-103931208-103932146	0.329347	-1.23575	2.85202452319278e-16	FOSL1
chr20-47735441-47736403	0.172664	-1.03842	2.9679118451735e-16	FOSL1
chr15-78247634-78248553	-0.00832734	0.205295	3.04945966039047e-16	FOSL1
chr3-45573765-45574734	-0.276236	0.266476	3.12035660299169e-16	FOSL1
chr1-86774023-86774985	0.274327	-0.700389	3.27152182552372e-16	FOSL1
chr5-115208987-115209916	0.165761	-1.21035	3.42644785662852e-16	FOSL1
chr8-96887666-96888606	0.214556	-1.67039	3.52017683711274e-16	FOSL1
chr20-60201757-60202676	-0.100641	0.267101	3.61360823903954e-16	FOSL1
chr13-31806843-31807773	0.194969	-1.53686	3.69236347368166e-16	FOSL1
chr15-70633303-70634194	-0.091529	0.270999	3.9732695356636e-16	FOSL1
chr8-33524414-33525347	0.242848	-0.924795	4.03543227550559e-16	FOSL1
chr20-35192042-35193035	-0.0690789	0.345554	4.14263160913271e-16	FOSL1
chr15-39516850-39517755	-0.131818	0.322346	4.54596841332766e-16	FOSL1
chr10-120458917-120459854	-0.164019	0.336916	4.60523722283782e-16	FOSL1
chr9-127884144-127885090	-0.0923336	0.194336	4.62601697110686e-16	FOSL1
chr5-142798159-142799104	0.154108	-0.922364	5.0972271850165e-16	FOSL1
chr13-23859589-23860498	-0.20667	0.30098	5.34996422750479e-16	FOSL1
chr5-174354695-174355677	-0.0963671	-1.32732	5.41341706781735e-16	FOSL1
chr1-118038874-118039808	0.0136616	-1.74159	7.27126931195753e-16	FOSL1
chr10-33365546-33366491	0.247305	-1.36842	7.27814898702793e-16	FOSL1
chr11-130123796-130124712	0.243853	-0.672234	7.75677198330752e-16	FOSL1
chr17-28982049-28982995	0.15277	-0.909325	8.06970537503946e-16	FOSL1
chr9-132798803-132799705	-0.117696	0.177018	8.21627275428047e-16	FOSL1
chr12-131222185-131223150	-0.219421	0.295593	8.63432444538017e-16	FOSL1
chr1-25033643-25034587	0.123888	-0.829598	8.66935359191845e-16	FOSL1
chr11-122856308-122857289	0.150858	-0.578685	1.02315382618369e-15	FOSL1
chr8-107751267-107752185	-0.100453	0.245817	1.04863673414903e-15	FOSL1
chr1-151574636-151575533	0.339647	-0.385143	1.05912928237549e-15	FOSL1
chr5-112635794-112636749	-0.249816	0.350773	1.11339025381649e-15	FOSL1
chr7-43572230-43573153	0.107889	-0.452452	1.13688365152919e-15	FOSL1
chr17-18035431-18036347	-0.0919076	0.291707	1.16612251531347e-15	FOSL1
chr2-102310786-102311797	0.180598	-1.04361	1.17985487686974e-15	FOSL1
chr5-91162308-91163341	0.112299	-1.02522	1.22160877825212e-15	FOSL1
chr7-110534043-110534968	-0.41891	0.362439	1.35894727459714e-15	FOSL1
chr19-39403527-39404441	0.180691	-0.248701	1.45711192605256e-15	FOSL1
chr14-49998915-49999903	0.161371	-0.647788	1.50341770026297e-15	FOSL1
chr1-30756386-30757389	0.163135	-0.328943	1.52575090691579e-15	FOSL1
chr20-50221220-50222151	-0.103867	-1.10589	1.61542505174052e-15	FOSL1
chr5-151482927-151483843	0.291226	-1.09537	1.65753660594092e-15	FOSL1
chr2-157420571-157421516	0.182722	-0.827538	1.9388966288562e-15	FOSL1
chr12-68364869-68365816	0.060216	-0.256364	1.94246756329612e-15	FOSL1
chr11-128302287-128303192	0.31738	-1.33693	2.04038750928981e-15	FOSL1
chr6-106488177-106489146	-0.424035	0.337809	2.04139454498998e-15	FOSL1
chr9-89387985-89388915	0.13299	-0.929493	2.19549449910127e-15	FOSL1
chr16-25092875-25093792	0.000667254	-0.93443	2.2031720291809e-15	FOSL1
chr9-108156222-108157226	0.341523	-0.809022	2.30459611322496e-15	FOSL1
chr1-153790684-153791653	0.237264	-0.551477	2.37420382690518e-15	FOSL1
chr1-167601194-167602067	0.203998	-1.07182	2.42623838976076e-15	FOSL1
chr19-35909104-35910027	0.00750845	-0.782645	2.45215412042067e-15	FOSL1
chr4-102390176-102391115	0.00671573	-1.30439	2.47740889082498e-15	FOSL1
chr1-161083122-161084073	0.216523	-0.55647	2.59316477059583e-15	FOSL1
chr5-62538318-62539228	0.196042	-0.655336	2.62885510335807e-15	FOSL1
chr1-212636458-212637430	0.170461	-0.560533	2.66083010189121e-15	FOSL1
chr20-20780078-20781033	0.145112	-1.27216	2.70257255256107e-15	FOSL1
chr19-39204589-39205522	-0.192755	0.326331	2.71519542745991e-15	FOSL1
chr16-85055186-85056080	0.0418839	-0.417488	2.76270358713109e-15	FOSL1
chr19-6577023-6577904	-0.218182	0.206062	2.8703055533399e-15	FOSL1
chr2-105129584-105130497	0.0341183	-1.19041	3.37275928058898e-15	FOSL1
chr9-78103713-78104678	0.326798	-0.909662	3.40449996892442e-15	FOSL1
chr7-131188347-131189309	0.162869	-0.736256	3.47989975605962e-15	FOSL1
chr22-44046245-44047176	-0.157598	0.155297	4.27975079013122e-15	FOSL1
chr22-44261982-44262897	-0.0990806	0.314358	4.4653980007488e-15	FOSL1
chr1-162033111-162034054	-0.473406	0.357235	4.58315203288929e-15	FOSL1
chr6-81941026-81941963	0.322544	-0.971877	4.79844482360215e-15	FOSL1
chr14-20711346-20712244	-0.214636	0.24221	5.04603956229486e-15	FOSL1
chr5-132457166-132458083	0.427909	-0.602864	5.20266862080254e-15	FOSL1
chr6-44052299-44053340	0.211827	-0.815016	5.25827174329809e-15	FOSL1
chr5-76224973-76226014	0.0468704	-1.3094	5.28280070840033e-15	FOSL1
chr4-83495848-83496829	-0.219301	0.337032	5.36181645908682e-15	FOSL1
chr2-223465475-223466433	0.212583	-1.5721	5.42845893647239e-15	FOSL1
chr10-7045927-7046900	0.509762	-1.57019	5.47656526669083e-15	FOSL1
chr17-74690158-74691115	0.222533	-1.01622	5.57993321878882e-15	FOSL1
chr19-16328072-16328993	0.0290245	-0.849316	5.69957175142894e-15	FOSL1
chr10-17216031-17216921	0.156871	-0.687729	5.78576670034103e-15	FOSL1
chr8-116183746-116184670	-0.0788935	0.271897	6.13027597078485e-15	FOSL1
chr11-46670848-46671719	0.258194	-0.90728	6.15974721444978e-15	FOSL1
chr13-30712854-30713776	0.102931	-1.03894	6.30479462279059e-15	FOSL1
chr5-165188519-165189484	0.270217	-2.10047	6.72138284363122e-15	FOSL1
chr3-112376664-112377564	0.241558	-1.16694	6.93817290486354e-15	FOSL1
chr13-31485104-31486151	0.159705	-1.38937	6.9989326117409e-15	FOSL1
chr13-75999871-76000809	0.138336	-1.26808	7.29590472093058e-15	FOSL1
chr20-38764605-38765525	0.398571	-0.482414	7.66177464329824e-15	FOSL1
chr8-10815689-10816672	0.235604	-1.27778	7.90448964926831e-15	FOSL1
chr17-10114665-10115667	0.180536	-0.863176	7.93399311443858e-15	FOSL1
chr7-5457539-5458457	-0.156452	0.188596	7.96175025155384e-15	FOSL1
chr9-114372747-114373667	-0.0915914	-0.824782	8.06191972638671e-15	FOSL1
chr1-221097451-221098419	0.419424	-1.83036	8.16347835267274e-15	FOSL1
chr8-81106568-81107537	0.285381	-1.2669	9.52799683361337e-15	FOSL1
chr2-121074788-121075826	-0.138934	0.248273	9.58552613922332e-15	FOSL1
chr21-24272155-24273108	-0.153236	0.277707	9.70278432749739e-15	FOSL1
chr15-55250198-55251205	0.411331	-1.10201	1.07668758320458e-14	FOSL1
chr4-40242418-40243417	0.14711	-0.747866	1.12210177582809e-14	FOSL1
chr1-24189977-24190910	0.307561	-1.02947	1.25174254775131e-14	FOSL1
GL000205.2-68028-68968	-0.201276	0.264976	1.29496370124963e-14	FOSL1
chr11-125514261-125515214	-0.100231	-1.10124	1.32571774550175e-14	FOSL1
chr1-247500582-247501505	0.19382	-1.44195	1.3329662770645e-14	FOSL1
chr12-89756427-89757347	0.188574	-0.394868	1.35608674463591e-14	FOSL1
chr10-44913042-44913967	-0.32136	0.252958	1.44813386621597e-14	FOSL1
chr2-233686607-233687594	0.352574	-1.23082	1.55221957846943e-14	FOSL1
chr1-17281584-17282522	0.0960922	-1.17904	1.5641161915629e-14	FOSL1
chr2-217288804-217289701	-0.156137	0.330026	1.5947971642728e-14	FOSL1
chr18-54805725-54806795	0.22144	-0.616455	1.599975647996e-14	FOSL1
chr19-14006060-14007012	0.0915651	-0.123794	1.65853461240605e-14	FOSL1
chr16-11727927-11728922	0.23308	-0.670734	1.67578889943103e-14	FOSL1
chr14-51862143-51863060	-0.010509	0.227453	1.72339786737987e-14	FOSL1
chr6-14743639-14744586	0.52426	-0.582454	1.73162876038721e-14	FOSL1
chr13-30681598-30682566	0.234042	-1.3606	1.73292154376886e-14	FOSL1
chr14-92568415-92569368	-0.115977	0.22887	1.73443832428671e-14	FOSL1
chr13-69389634-69390598	0.209552	-1.74412	1.74857144966615e-14	FOSL1
chr14-93748103-93749076	-0.185743	0.24896	1.75487202717534e-14	FOSL1
chr17-81326513-81327521	0.0720236	-1.52999	1.78745391038629e-14	FOSL1
chr22-27314083-27315014	-0.160122	0.221966	1.85716579742404e-14	FOSL1
chr3-48222892-48223846	0.318744	-0.850867	1.86904584686967e-14	FOSL1
chr10-113091564-113092507	-0.137945	0.279395	1.88799362665884e-14	FOSL1
chr4-46081381-46082280	-0.124873	0.27514	1.90375048240959e-14	FOSL1
chr3-14144197-14145121	0.241265	-0.474976	2.01359638508366e-14	FOSL1
chr14-75274546-75275450	0.240911	-0.726355	2.24558877239007e-14	FOSL1
chr3-13081782-13082737	-0.00785592	0.292707	2.29841563615469e-14	FOSL1
chr16-16041782-16042733	-0.314325	0.309262	2.29909456081146e-14	FOSL1
chr6-11525505-11526438	0.183521	-1.6006	2.36021936183528e-14	FOSL1
chr5-40486371-40487379	0.072926	-0.723865	2.38087112662013e-14	FOSL1
chr4-152629971-152630911	-0.107815	0.22903	2.40489298945411e-14	FOSL1
chr14-68780695-68781669	-0.263108	0.203762	2.46928297058858e-14	FOSL1
chr21-38831202-38832167	0.302204	-0.497236	2.56122502289148e-14	FOSL1
chr7-100641122-100642014	-0.178227	0.164824	2.56803687159653e-14	FOSL1
chr1-224542583-224543510	0.258187	-1.00856	2.87040100570459e-14	FOSL1
chr3-47298157-47299073	-0.0104484	0.216763	3.00803872435036e-14	FOSL1
chr1-111470747-111471661	0.0453635	-0.849215	3.05143125306762e-14	FOSL1
chr19-7337355-7338380	0.0543332	-0.885922	3.14230572959771e-14	FOSL1
chr19-14374923-14375845	0.249413	-0.667236	3.15663833907624e-14	FOSL1
chr11-78424365-78425411	0.206111	-0.890885	3.22920501402162e-14	FOSL1
chr12-94616109-94617063	-0.466814	0.337891	3.26490868834283e-14	FOSL1
chr12-100612426-100613352	-0.358521	0.27568	3.31329851366129e-14	FOSL1
chr14-90005803-90006702	-0.290052	0.357406	3.35326548044938e-14	FOSL1
chr17-42698767-42699691	-0.150294	0.279231	3.39229305097604e-14	FOSL1
chr2-106314159-106315079	0.000719635	-1.30772	3.57234261373142e-14	FOSL1
chr5-36459283-36460226	-0.222404	0.336631	3.58055671325272e-14	FOSL1
chr6-17993210-17994113	0.111606	-0.86441	3.88274877651998e-14	FOSL1
chr1-167866416-167867396	-0.0705546	0.237244	3.9417802743288e-14	FOSL1
chr4-53914052-53914980	0.279868	-1.08355	4.01181376498345e-14	FOSL1
chr4-86359706-86360649	0.278403	-1.36156	4.01532664644467e-14	FOSL1
chr12-34127119-34128085	-0.156737	0.361029	4.15197395307408e-14	FOSL1
chr7-157490201-157491172	0.293364	-0.704628	4.1706640405854e-14	FOSL1
chr5-143002443-143003477	-0.110192	-0.642475	4.23491656423909e-14	FOSL1
chr17-51335820-51336759	-0.0448406	0.261188	4.32475539688624e-14	FOSL1
chr1-39934030-39934990	-0.136897	-1.06954	4.42837683505127e-14	FOSL1
chr13-42486553-42487590	-0.144269	-1.71228	4.43718115653999e-14	FOSL1
chr22-17106450-17107432	0.170847	-0.806421	4.49981586388556e-14	FOSL1
chr4-145075731-145076635	-0.142989	0.288201	4.56128496990391e-14	FOSL1
chr11-121588500-121589450	-0.168015	0.35187	4.63179562316595e-14	FOSL1
chr17-81837419-81838350	0.217413	-0.874868	4.66463828998526e-14	FOSL1
chr10-132335099-132336051	0.00942888	-0.458183	4.73828144571932e-14	FOSL1
chr1-225824761-225825711	-0.192022	0.286359	5.01718530543676e-14	FOSL1
chr2-208571443-208572375	-0.140545	0.26037	5.17210624789735e-14	FOSL1
chr17-1197680-1198563	0.24429	-0.569301	5.62897850700002e-14	FOSL1
chr2-15253709-15254669	-0.0806557	0.202072	5.64227654435014e-14	FOSL1
chr4-61877553-61878459	0.135418	-1.39517	5.68158337639813e-14	FOSL1
chr12-9024697-9025672	0.305175	-1.34431	5.95119308279427e-14	FOSL1
chr15-52012853-52013802	0.0228827	-1.04546	6.11137414535119e-14	FOSL1
chr3-94928651-94929619	0.211075	-1.64091	6.1134344968456e-14	FOSL1
chr17-10063509-10064450	0.219229	-1.68525	6.34100673915031e-14	FOSL1
chr1-230984794-230985722	-0.136388	0.27062	6.40619487429831e-14	FOSL1
chr4-11480473-11481421	0.110832	-1.28464	6.46070322638077e-14	FOSL1
chr8-37891508-37892430	-0.0926559	0.199712	6.85274433756396e-14	FOSL1
chr16-15672510-15673485	0.234604	-0.741988	6.90650040352639e-14	FOSL1
chr16-66746481-66747443	0.0455237	-0.825666	7.35126264324057e-14	FOSL1
chr18-45938930-45939882	-0.239357	0.261809	7.73881048224868e-14	FOSL1
chr9-136975530-136976458	-0.228586	0.212611	8.13032709654455e-14	FOSL1
chr2-64932394-64933324	0.0352161	-1.01885	8.18481085194644e-14	FOSL1
chr6-143034608-143035602	-0.29878	0.332744	8.34754400696182e-14	FOSL1
chr14-58746935-58747891	0.334487	-1.40722	8.55507985313082e-14	FOSL1
chr8-125512743-125513683	0.0261386	-0.804062	8.66375355102981e-14	FOSL1
chr19-54187909-54188609	0.410446	-0.688909	9.06070893125111e-14	FOSL1
chr11-5596333-5597273	-0.24393	0.253971	9.10480441134308e-14	FOSL1
chr14-55806779-55807704	-0.165101	0.240661	9.17144110591305e-14	FOSL1
chr10-119656506-119657442	-0.187276	0.226563	9.20575603875273e-14	FOSL1
chr9-121819313-121820342	-0.270949	0.290267	9.21779686309794e-14	FOSL1
chr3-20054329-20055252	0.439566	-0.462796	9.56029563227629e-14	FOSL1
chr6-29490272-29491243	-0.0115501	-0.868784	9.75087256367023e-14	FOSL1
chr1-206579656-206580597	-0.115601	-0.651726	9.83107588239817e-14	FOSL1
chr15-90109085-90110021	-0.101607	0.261925	1.02861372299288e-13	FOSL1
chrX-13090289-13091302	-0.154365	-1.17932	1.03310805527521e-13	FOSL1
chr17-42312145-42313228	-0.106004	0.145501	1.05615359776701e-13	FOSL1
chr2-15594272-15595229	-0.124178	0.30172	1.13062489892489e-13	FOSL1
chr8-49110069-49111018	-0.166778	0.279448	1.14119198591425e-13	FOSL1
chr18-13309803-13310767	-0.147319	0.201916	1.16170343347238e-13	FOSL1
chr14-22556184-22557687	0.0793234	-0.191956	1.18459436047588e-13	FOSL1
chr9-91419109-91420110	0.157815	-0.720997	1.21972387820552e-13	FOSL1
chr15-76304885-76306145	-0.363969	0.328251	1.23829494256687e-13	FOSL1
chr1-2150959-2151926	0.0631427	-1.53008	1.25080024575181e-13	FOSL1
chr1-233112738-233113705	0.14908	-0.548191	1.26375890545267e-13	FOSL1
chr20-63765589-63766492	-0.219731	0.282293	1.30650122374516e-13	FOSL1
chr10-22029090-22030044	0.250549	-1.0274	1.32732328641703e-13	FOSL1
chr5-95961460-95962302	0.0632386	-0.13323	1.38682273216658e-13	FOSL1
chr5-33184127-33185050	-0.190889	0.289751	1.38882768377901e-13	FOSL1
chr1-43405114-43406031	-0.0750672	0.257713	1.44183803009035e-13	FOSL1
chr9-95462368-95463290	-0.254862	0.248644	1.48296767842041e-13	FOSL1
chr14-71398730-71399805	0.0631189	-1.20617	1.60233918611455e-13	FOSL1
chr2-63855901-63856831	0.0405964	-1.06598	1.60880995732292e-13	FOSL1
chr7-4549379-4550323	-0.274933	0.244557	1.65185573630535e-13	FOSL1
chr7-30926041-30926975	-0.115075	0.183934	1.7156766468077e-13	FOSL1
chr9-7120800-7121760	0.227791	-0.613957	1.72651571242507e-13	FOSL1
chr12-64699446-64700376	0.220658	-1.40401	1.73300242974053e-13	FOSL1
chr10-88064402-88065405	0.0552057	-1.4706	1.76332764578534e-13	FOSL1
chr5-121182551-121183492	0.0827008	-2.33939	1.78739063618815e-13	FOSL1
chr18-55747924-55748921	-0.423304	0.387676	1.81818452420672e-13	FOSL1
chr2-202632474-202633458	-0.35118	0.310248	1.82231488507176e-13	FOSL1
chr11-57791963-57792886	0.0936983	-0.553179	1.82256471710381e-13	FOSL1
chr15-75042786-75044068	0.0623562	-0.162958	1.87341945896127e-13	FOSL1
chr20-4811475-4812456	0.120152	-0.830319	1.89983037578241e-13	FOSL1
chr4-79578347-79579267	-0.164128	-1.45721	2.01213097422485e-13	FOSL1
chr8-131816102-131817137	0.140282	-1.10678	2.05142042389731e-13	FOSL1
chr18-36813544-36814451	-0.122107	0.218182	2.10472750108706e-13	FOSL1
chr3-160980983-160981919	0.314537	-1.29316	2.16922389399319e-13	FOSL1
chr4-40621425-40622341	0.312596	-1.21206	2.19434479861667e-13	FOSL1
chr2-136214085-136215111	0.310955	-0.727653	2.31430034159736e-13	FOSL1
chr2-216788810-216789734	-0.239756	0.28339	2.51008520882583e-13	FOSL1
chr13-76879167-76880124	0.0322334	-1.46393	2.61012866718066e-13	FOSL1
chr5-143601600-143602585	0.0443005	-1.20121	2.74576892258005e-13	FOSL1
chr5-149633158-149634138	-0.111304	0.268884	2.759339202651e-13	FOSL1
chr8-143135872-143136808	0.20265	-0.945556	2.88570981606484e-13	FOSL1
chr20-62487164-62488118	-0.0513027	0.197973	2.91490451923565e-13	FOSL1
chr21-34511828-34512711	0.485712	-1.5854	2.9229448252072e-13	FOSL1
chr5-64759888-64760911	-0.14122	0.313815	2.98551939065717e-13	FOSL1
chr6-134288326-134289300	0.107059	-0.875015	3.0380283706406e-13	FOSL1
chr3-73143676-73144582	-0.0610405	0.224279	3.04365002012541e-13	FOSL1
chr1-179327451-179328394	0.130011	-1.68132	3.23505886127716e-13	FOSL1
chr2-206970644-206971614	0.337176	-1.3904	3.37374215491438e-13	FOSL1
chr2-31253038-31253988	-0.38026	0.409053	3.41439231541146e-13	FOSL1
chr11-13767200-13768130	-0.247936	0.24981	3.4187529879869e-13	FOSL1
chr10-47306180-47307134	-0.164234	0.296787	3.54815526967958e-13	FOSL1
chr1-207825596-207826528	0.112533	-0.254165	3.54830310068732e-13	FOSL1
chr7-151271567-151272513	0.1745	-0.788081	3.6219115959702e-13	FOSL1
chr19-16139444-16140310	0.222704	-0.569218	3.8563499124266e-13	FOSL1
chr15-92803674-92804714	0.113446	-0.360459	4.16419359754741e-13	FOSL1
chr10-69105442-69106424	0.0907922	-1.22368	4.17754079067475e-13	FOSL1
chr20-53175174-53176080	-0.136078	0.229407	4.31695129299329e-13	FOSL1
chr1-107536017-107536934	-0.414613	0.371082	4.33233405834553e-13	FOSL1
chr1-212860465-212861373	0.00845969	0.228591	4.34480668894157e-13	FOSL1
chr2-28447903-28448853	-0.0384489	-1.08407	4.3575190285577e-13	FOSL1
chr6-114194303-114195304	-0.200766	0.297773	4.38763104377672e-13	FOSL1
chr19-2096236-2097110	0.0683465	-0.0992599	4.44486225235117e-13	FOSL1
chr5-172051827-172052842	-0.225508	0.329891	4.62249667160912e-13	FOSL1
chr1-109126490-109127439	-0.205004	0.258428	4.62709517257563e-13	FOSL1
chr16-4016442-4017378	0.278735	-1.82178	4.65996442369001e-13	FOSL1
chr13-42548428-42549454	0.182078	-0.898904	4.84266777462157e-13	FOSL1
chr18-2995987-2996896	0.398269	-0.504266	4.92924474592102e-13	FOSL1
chr19-39341740-39342674	0.0793001	-0.101949	4.9431340770476e-13	FOSL1
chr1-48616931-48617901	0.340971	-1.70517	5.12871445459469e-13	FOSL1
chr14-24504197-24505205	0.161382	-1.60452	5.16768078055609e-13	FOSL1
chr14-60753468-60754422	0.0977538	-0.985694	5.23037212258722e-13	FOSL1
chr11-81987535-81988484	-0.378117	0.534957	5.23216286443241e-13	FOSL1
chr16-50685077-50685968	0.29444	-0.871934	5.28058242562626e-13	FOSL1
chr2-70454836-70455773	0.151897	-1.45928	5.28780460015172e-13	FOSL1
chr17-35942235-35943191	-0.191803	0.292534	5.45098727182771e-13	FOSL1
chr3-185068817-185069731	-0.249458	0.298907	5.61949959412743e-13	FOSL1
chr2-157463638-157464722	0.21878	-0.891283	5.79565152734631e-13	FOSL1
chr9-129776863-129777807	-0.0321434	-0.502624	5.80810313000907e-13	FOSL1
chr10-79320891-79321843	0.159227	-0.787427	5.81015562864195e-13	FOSL1
chr2-136215837-136216791	0.191684	-0.984883	5.88461727818668e-13	FOSL1
chr13-110507018-110507906	-0.22101	0.260206	6.17318253277808e-13	FOSL1
chr19-51821907-51823024	-0.060158	-1.46546	6.31116070616189e-13	FOSL1
chr1-180131170-180132102	0.20811	-1.41688	6.32274834553832e-13	FOSL1
chr2-136112981-136113938	0.418948	-1.57793	6.35648075287394e-13	FOSL1
chr2-69798718-69799652	-0.0814765	0.169901	6.68733315608447e-13	FOSL1
chr19-13846472-13848077	0.104417	-0.136624	6.70188569656941e-13	FOSL1
chr5-74612995-74613931	0.299458	-1.51238	6.72259037049371e-13	FOSL1
chr4-168257548-168258494	-0.180435	0.186298	6.74174648733144e-13	FOSL1
chr16-68356172-68357106	0.42658	-0.886169	6.74208175822008e-13	FOSL1
chr18-54939214-54940190	0.180824	-1.37553	6.75305711254774e-13	FOSL1
chr8-25345106-25346031	0.386552	-1.07458	6.98482680636018e-13	FOSL1
chr20-8073047-8074150	0.0732512	-0.931974	7.10309023996785e-13	FOSL1
chr3-31226890-31227857	-0.213264	-1.45289	7.21468301261267e-13	FOSL1
chr8-64630197-64631161	-0.295349	0.267309	7.40796645442073e-13	FOSL1
chr6-10749461-10750371	-0.118093	0.201771	7.58747608249548e-13	FOSL1
chr3-42990950-42991894	-0.318188	0.356013	7.84152669453601e-13	FOSL1
chr3-187954822-187955856	0.171158	-1.2633	7.89255423997874e-13	FOSL1
chr15-98159937-98160858	-0.00862677	-1.37146	7.91453998256421e-13	FOSL1
chr3-72702139-72703073	-0.117077	0.316444	7.98957301575786e-13	FOSL1
chr14-50928038-50928925	0.415117	-0.772679	8.0001720376738e-13	FOSL1
chr1-183604094-183605082	0.500357	-1.66162	8.15927515236587e-13	FOSL1
chr6-116766230-116767149	-0.332966	0.294175	8.38478018137716e-13	FOSL1
chr20-4665712-4666652	0.0132701	-0.868722	8.41604698710912e-13	FOSL1
chr19-17138253-17139144	0.367855	-1.01664	8.58346582393762e-13	FOSL1
chr3-173913120-173914041	-0.104239	0.289791	8.72954990297649e-13	FOSL1
chr16-50881189-50882133	-0.233953	0.198365	8.83872666754105e-13	FOSL1
chr8-93551577-93552531	-0.263222	0.460456	8.97750553897401e-13	FOSL1
chr1-91712984-91714022	0.287629	-1.00552	9.19378150932895e-13	FOSL1
chr12-76588535-76589482	0.285025	-1.09972	9.21454002372611e-13	FOSL1
chr15-31562827-31563752	-0.252203	0.380735	9.5853536539531e-13	FOSL1
chr3-46089168-46090180	0.212331	-0.730408	9.610454223098e-13	FOSL1
chr13-91084840-91085749	-0.377972	0.285359	9.74264819400606e-13	FOSL1
chr1-221000170-221001043	0.229146	-1.2742	9.80930587236625e-13	FOSL1
chr6-164108604-164109479	0.250011	-1.02507	1.00507947057042e-12	FOSL1
chr20-44543931-44544923	-0.0766404	0.152301	1.0189227991087e-12	FOSL1
chr3-124878510-124879473	0.0304952	-0.556556	1.0405458923604e-12	FOSL1
chr16-85612837-85613787	-0.145653	0.133535	1.05204464415931e-12	FOSL1
chr11-35932419-35933366	0.0549994	-1.22917	1.06888752456752e-12	FOSL1
chr12-325610-326574	0.277214	-1.18063	1.06905246739224e-12	FOSL1
chr7-6221089-6222051	-0.115546	-0.534608	1.08204614189918e-12	FOSL1
chr2-85405321-85406290	0.0606755	-0.536498	1.08612988965929e-12	FOSL1
chr20-2300937-2301843	-0.236392	-1.03469	1.0868790772175e-12	FOSL1
chr5-147804791-147805754	0.140316	-0.922071	1.09012094992807e-12	FOSL1
chr17-73666886-73667841	0.344578	-1.48361	1.1128858143408e-12	FOSL1
chr16-21958829-21959780	0.309292	-1.15767	1.16257916565822e-12	FOSL1
chr10-12181084-12182043	0.213823	-0.596955	1.16682872923428e-12	FOSL1
chr2-233331269-233332218	0.111033	-0.642907	1.16811701145505e-12	FOSL1
chr15-63986505-63987453	0.286484	-0.554943	1.17565065259993e-12	FOSL1
chr11-126113304-126114207	-0.053631	0.205486	1.17954609967543e-12	FOSL1
chr1-156125956-156126839	0.185598	-0.246111	1.18402626785508e-12	FOSL1
chr1-11458498-11459421	-0.492979	0.463999	1.1891501805002e-12	FOSL1
chr6-146357458-146358424	0.0741923	-1.14364	1.19310782483964e-12	FOSL1
chr20-660201-661142	0.190567	-0.502344	1.2296902343155e-12	FOSL1
chr12-26274394-26275313	0.117619	-0.347129	1.23403005481824e-12	FOSL1
chr13-90800030-90800960	-0.369419	0.348151	1.24486946516205e-12	FOSL1
chr1-114040102-114041051	0.153264	-1.53954	1.30423307199103e-12	FOSL1
chr7-151142385-151143325	-0.316606	0.302483	1.31527887938308e-12	FOSL1
chr21-45078689-45079627	0.147942	-0.998639	1.32836299480933e-12	FOSL1
chr21-14753483-14754408	-0.17271	0.243821	1.358366035867e-12	FOSL1
chr9-97051539-97052499	-0.187136	0.296036	1.3911123601906e-12	FOSL1
chr3-126472063-126472995	0.161692	-0.492336	1.45132654167696e-12	FOSL1
chr5-99076289-99077248	-0.231516	0.269352	1.4699563461525e-12	FOSL1
chr17-36727831-36729024	-0.099777	0.154883	1.49605369521655e-12	FOSL1
chr4-83231329-83232286	0.179998	-1.27303	1.49872036927592e-12	FOSL1
chr3-125634289-125635876	0.0701724	-0.541124	1.50582475899388e-12	FOSL1
chrX-1504837-1505719	0.294001	-0.980085	1.5084158363522e-12	FOSL1
chr2-142695078-142696051	-0.266675	0.249157	1.55568809908047e-12	FOSL1
chr10-101062395-101063383	-0.132959	0.165949	1.56543906109046e-12	FOSL1
chr14-77180734-77182168	-0.14708	0.172716	1.56551736162718e-12	FOSL1
chr13-22812503-22813424	-0.344581	0.439554	1.62573953411748e-12	FOSL1
chr18-23231013-23231963	0.100035	-0.515765	1.64094871135268e-12	FOSL1
chr4-16238154-16238962	0.0537477	-0.778649	1.64426613987801e-12	FOSL1
chr4-732553-733450	-0.146231	0.22368	1.65703741925378e-12	FOSL1
chr2-54599644-54600605	-0.125971	0.221412	1.65926727896148e-12	FOSL1
chr21-43268415-43268966	-0.386274	0.346188	1.68777649976667e-12	FOSL1
chr13-110161128-110162139	-0.000894172	-1.79495	1.7295565637869e-12	FOSL1
chr9-131534501-131535461	-0.188705	0.244954	1.76661189552161e-12	FOSL1
chr1-6784449-6785621	0.064257	-0.0924396	1.85888594927652e-12	FOSL1
chr17-56786784-56787735	0.0337742	-0.703504	1.87847789409185e-12	FOSL1
chr10-79938430-79939464	0.0496481	-1.0466	1.90970593764866e-12	FOSL1
chr6-3718151-3719079	-0.0834036	0.251501	1.96562286175955e-12	FOSL1
chr2-64945967-64946933	0.316049	-0.718079	1.98169591908127e-12	FOSL1
chr5-55575906-55576884	0.149886	-0.744734	1.99225219338e-12	FOSL1
chr2-219109160-219110139	-0.342192	-1.05287	1.99279850584954e-12	FOSL1
chr1-235011547-235012524	0.123074	-0.372683	2.0037600194314e-12	FOSL1
chr6-134295641-134296578	0.188789	-0.652237	2.01052052888078e-12	FOSL1
chr7-66295870-66296856	0.204245	-1.32504	2.08837614912546e-12	FOSL1
chr3-11385017-11385994	-0.359207	0.303912	2.0986198712882e-12	FOSL1
chr5-176648369-176649238	-0.132453	0.182489	2.11408478835577e-12	FOSL1
chr17-10156582-10157565	-0.0531309	-0.737537	2.13220992921779e-12	FOSL1
chr17-15883466-15884420	0.538871	-1.1525	2.1425511555316e-12	FOSL1
chr11-65471838-65472647	0.116929	-0.252654	2.14335070857121e-12	FOSL1
chr16-87310030-87310896	-0.192082	0.238157	2.15178491436141e-12	FOSL1
chr16-29942700-29944146	-0.0827458	0.193479	2.16656356987391e-12	FOSL1
chr5-60578017-60578953	0.10789	-0.75746	2.19168467555733e-12	FOSL1
chr14-98198026-98198978	-0.110727	0.203904	2.20615192053936e-12	FOSL1
chr17-57420421-57421349	-0.166437	0.211528	2.20970831357114e-12	FOSL1
chr3-187777046-187778017	0.36172	-1.02089	2.30498102671082e-12	FOSL1
chr13-24191817-24192730	-0.266109	0.285811	2.41712329311786e-12	FOSL1
chr17-59453437-59454347	-0.30022	0.41057	2.52765024421701e-12	FOSL1
chr20-4666825-4667858	0.292205	-0.890065	2.54036349043182e-12	FOSL1
chr17-64448603-64449506	0.057426	-0.752649	2.54786790807199e-12	FOSL1
chr12-121214310-121215397	0.276528	-0.75139	2.58757724329319e-12	FOSL1
chr1-28792371-28793346	-0.434791	0.353262	2.59699769215539e-12	FOSL1
chr4-185733895-185734916	0.220419	-1.21061	2.65880456697015e-12	FOSL1
chr1-183956346-183957286	0.141519	-0.881885	2.69388797487801e-12	FOSL1
chr16-25553612-25554561	-0.240974	0.274217	2.7605374544101e-12	FOSL1
chr19-58568138-58569036	-0.134959	0.409358	2.78303254278985e-12	FOSL1
chr12-95173591-95174556	-0.212111	0.250062	2.80835676718641e-12	FOSL1
chr13-30720186-30721152	0.378872	-1.74597	2.85555984819733e-12	FOSL1
chr9-130845590-130846469	-0.116766	0.275613	2.85922234530123e-12	FOSL1
chr5-17255279-17256250	0.488973	-1.73843	2.96157024779825e-12	FOSL1
chr2-2846136-2846955	-0.0533649	0.205937	2.96279254310827e-12	FOSL1
chr2-136255393-136256339	0.187948	-1.06767	3.04112095055403e-12	FOSL1
chr13-51996386-51997293	-0.147942	0.248677	3.11054635709094e-12	FOSL1
chr5-163916255-163917210	0.169218	-1.69078	3.14926703138386e-12	FOSL1
chr1-234974854-234975797	0.28827	-0.328422	3.23003876383904e-12	FOSL1
chr20-49794502-49795481	0.0339853	-1.0004	3.23407660735831e-12	FOSL1
chr3-9779743-9780774	-0.0545837	-0.47811	3.23480302769025e-12	FOSL1
chr15-34654191-34655217	-0.158911	0.344895	3.23897036093152e-12	FOSL1
chr2-109238292-109239235	0.381165	-1.34215	3.31720249724935e-12	FOSL1
chr15-89132569-89133486	-0.13364	-0.734241	3.32497447622584e-12	FOSL1
chr4-173878463-173879393	0.106523	-1.16758	3.32758364601133e-12	FOSL1
chr12-7935867-7936789	-0.0438142	-0.464392	3.33833855149076e-12	FOSL1
chr10-72511225-72512146	0.309486	-1.20672	3.36757207717741e-12	FOSL1
chr8-14862923-14863956	-0.224815	0.37587	3.44407375198869e-12	FOSL1
chr2-12057193-12058094	0.11369	-0.908966	3.46533512510758e-12	FOSL1
chr12-80939251-80940206	-0.0715023	-1.20752	3.48195034525712e-12	FOSL1
chr5-16629033-16630015	0.135732	-1.22099	3.56384569433885e-12	FOSL1
chr1-116810106-116811056	-0.289333	0.265057	3.58568355620719e-12	FOSL1
chr1-65577002-65577938	-0.240366	0.273579	3.62712572695879e-12	FOSL1
chr14-20885892-20886813	-0.0920208	-1.54681	3.69228033028021e-12	FOSL1
chr3-59878892-59879875	0.274474	-1.72866	3.70121048145151e-12	FOSL1
chr6-11392656-11393582	0.0393264	-0.86464	3.71201899293327e-12	FOSL1
chr7-2529405-2530352	0.126036	-0.423863	3.75059315675605e-12	FOSL1
chr13-52022105-52023014	-0.0155984	0.228805	3.75413511973029e-12	FOSL1
chr5-140678669-140679666	-0.148558	0.185754	3.82510922988989e-12	FOSL1
chr9-89501735-89502619	0.172588	-0.550851	3.83464466885652e-12	FOSL1
chr6-33904078-33904974	-0.21267	0.197932	3.88585045328582e-12	FOSL1
chr1-205287912-205288888	0.344022	-0.670625	3.93845319134656e-12	FOSL1
chr17-67104883-67105861	0.539801	-1.14281	3.97707552058706e-12	FOSL1
chr11-35040003-35040921	0.314577	-0.746703	4.06051124025306e-12	FOSL1
chr9-32325974-32326930	0.224141	-1.6273	4.07640119079195e-12	FOSL1
chr2-65450193-65451193	-0.116063	-0.984185	4.26502607343463e-12	FOSL1
chr8-144533852-144534772	-0.452585	0.374942	4.29008238280926e-12	FOSL1
chr7-73758318-73759260	-0.260866	0.280266	4.35700142763602e-12	FOSL1
chr7-2757819-2758754	0.0911925	-0.211661	4.3715048149986e-12	FOSL1
chr10-77422652-77423652	-0.212293	0.299238	4.39255474625271e-12	FOSL1
chr19-51735728-51736709	-0.0728238	-0.653058	4.53999765713587e-12	FOSL1
chr19-31015480-31016425	0.0308949	-0.902012	4.55265479087767e-12	FOSL1
chr13-51824870-51825889	-0.00125141	-0.817283	4.76787388744239e-12	FOSL1
chr14-91360143-91361844	0.148835	-0.677622	4.85881335082462e-12	FOSL1
chr14-20954983-20955956	0.199204	-1.01338	4.95041561612259e-12	FOSL1
chr13-113771682-113772622	0.338542	-1.39385	5.02232766999171e-12	FOSL1
chr12-2341616-2342523	-0.070683	-1.02987	5.06850798840138e-12	FOSL1
chr17-533839-534781	0.0146672	-0.563331	5.10133157389801e-12	FOSL1
chr2-96869607-96870499	-0.21676	0.221752	5.11717012071315e-12	FOSL1
chr11-4048775-4049754	0.606327	-1.03935	5.25195809955704e-12	FOSL1
chr17-77887451-77888474	0.0958975	-0.542474	5.27344468434629e-12	FOSL1
chr2-157468724-157469712	0.0269763	-0.661509	5.34586779695302e-12	FOSL1
chr13-37117793-37118714	-0.113798	0.275343	5.34938794000109e-12	FOSL1
chr13-75226524-75227496	0.26726	-0.697526	5.42171548259812e-12	FOSL1
chr1-28110853-28111829	0.279549	-1.12936	5.43992636586719e-12	FOSL1
chr5-100423778-100424757	-0.212968	0.370273	5.49313816139185e-12	FOSL1
chr1-203287005-203287986	0.0604616	-0.425134	5.52668547994602e-12	FOSL1
chr9-92044664-92045646	-0.265088	0.305231	5.57399010548051e-12	FOSL1
chr13-80453981-80454918	-0.173659	-0.996929	5.62632641711616e-12	FOSL1
chr15-26098511-26099480	-0.0120498	-0.980444	5.6796127515206e-12	FOSL1
chr6-10724756-10725682	-0.110016	0.237796	5.68817421606961e-12	FOSL1
chr1-90811278-90812246	-0.308349	0.27929	5.70322531863369e-12	FOSL1
chr3-195016866-195017774	-0.155429	0.325216	5.72191049914923e-12	FOSL1
chr19-14613797-14614760	0.0456507	-1.00321	5.74410998425537e-12	FOSL1
chr1-219088645-219089568	0.134878	-1.07241	5.78818689002866e-12	FOSL1
chr5-55590463-55591428	0.0517073	-0.742327	5.83751752439967e-12	FOSL1
chr8-124544927-124545891	-0.114847	-0.953392	5.95542883692631e-12	FOSL1
chr15-50107415-50108328	0.426958	-0.907271	5.96101626955216e-12	FOSL1
chr1-160046262-160047205	-0.0675906	0.139988	6.0865398347028e-12	FOSL1
chr3-60989739-60990725	-0.16701	0.25426	6.17525704325131e-12	FOSL1
chr12-63129644-63130572	-0.139306	0.232941	6.21232796284992e-12	FOSL1
chr9-117681585-117682535	0.461532	-1.85929	6.2862450945717e-12	FOSL1
chr7-5797483-5798416	-0.28036	0.211013	6.48118072910629e-12	FOSL1
chr6-6591753-6592732	0.287285	-0.9111	6.58234278117386e-12	FOSL1
chr7-44637781-44638639	0.0945343	-0.300336	6.58283623995106e-12	FOSL1
chr11-34338921-34339871	0.252664	-0.964837	6.6504226255427e-12	FOSL1
chr12-57341990-57342905	-0.165861	0.225122	6.65882449352904e-12	FOSL1
chr1-175514334-175515268	0.068766	-1.22436	6.69836167802262e-12	FOSL1
chr5-36657300-36658235	0.211529	-1.1031	6.92277074273975e-12	FOSL1
chr13-110160067-110161043	0.11995	-1.1775	6.93295371745079e-12	FOSL1
chr6-159038914-159039895	0.426237	-1.0722	6.96889818304516e-12	FOSL1
chr9-126470747-126471648	0.0390488	-0.475605	7.02680924038079e-12	FOSL1
chr2-208488915-208489872	-0.201859	0.297873	7.03352305020739e-12	FOSL1
chr5-17118385-17119334	0.191244	-0.565369	7.31357295323401e-12	FOSL1
chr7-132489521-132490456	-0.132649	0.207601	7.35992827498382e-12	FOSL1
chr19-38120400-38121333	-0.254995	0.286322	7.45586991188711e-12	FOSL1
chr10-98619142-98620092	0.327411	-1.21683	7.49100383338284e-12	FOSL1
chr3-72274291-72275303	0.230661	-0.675088	7.49361052838971e-12	FOSL1
chr3-124831354-124832292	-0.259122	0.301877	7.56674093950113e-12	FOSL1
chr5-125002468-125003423	0.0674886	-1.78861	7.57254354585481e-12	FOSL1
chr9-133133444-133134342	0.329455	-0.340668	7.61039553476396e-12	FOSL1
chr10-31977216-31978155	0.0588143	-0.970208	7.61794826937492e-12	FOSL1
chr22-36368173-36369088	-0.0198882	0.162185	7.68634208709287e-12	FOSL1
chr1-96309478-96310429	0.138254	-1.19513	7.88281464080483e-12	FOSL1
chr8-63191570-63192681	0.094319	-0.926491	7.99411592692599e-12	FOSL1
chr14-101120769-101121661	0.238204	-0.698621	8.00276256143034e-12	FOSL1
chr19-47514829-47515765	0.0222291	-0.0964592	8.10125037086831e-12	FOSL1
chr13-40402090-40403011	0.193061	-0.409385	8.1330548731204e-12	FOSL1
chr13-39515130-39516053	-0.257692	0.512203	8.27025256287978e-12	FOSL1
chr22-24406660-24407601	-0.244165	0.297422	8.33808990946488e-12	FOSL1
chr6-75629619-75630574	-0.207444	0.247266	8.58540111993149e-12	FOSL1
chr19-51764111-51765090	0.0175756	-1.94691	8.60400554208116e-12	FOSL1
chr17-37725032-37725975	-0.16983	0.272104	8.63769308922466e-12	FOSL1
chr5-40429230-40430169	0.119334	-1.17331	8.74725510882531e-12	FOSL1
chr19-39734055-39735658	0.21769	-1.32242	8.77882424456392e-12	FOSL1
chrX-109626351-109627271	-0.179773	0.309627	8.81051756125192e-12	FOSL1
chr2-21228176-21229101	-0.0435149	0.233115	8.83236731140564e-12	FOSL1
chr2-68689634-68690625	0.176486	-1.06986	8.98173526808137e-12	FOSL1
chr19-41409419-41410386	0.195183	-0.762469	9.08722139545873e-12	FOSL1
chr18-44079376-44080293	-0.109403	0.291254	9.1284683356355e-12	FOSL1
chr1-108199835-108200774	0.00104925	-0.344134	9.32607305331579e-12	FOSL1
chr1-26541765-26542659	0.0578206	-0.258953	9.38066699317555e-12	FOSL1
chr11-130245192-130246129	-0.123536	0.304423	9.54296542893741e-12	FOSL1
chr18-13207063-13208036	-0.372874	0.318201	9.58463987336301e-12	FOSL1
chr8-139148602-139149572	0.471537	-0.259227	9.62823513337425e-12	FOSL1
chr3-59286625-59287568	0.295842	-1.01222	9.65050003295531e-12	FOSL1
chr2-145288572-145289502	-0.189883	0.43813	1.00276722390292e-11	FOSL1
chr9-121646708-121647641	-0.145829	0.233529	1.00448161879793e-11	FOSL1
chr14-103118757-103119692	0.208055	-0.765683	1.06229244605805e-11	FOSL1
chr2-44638423-44639369	-0.382362	0.308061	1.06297690134561e-11	FOSL1
chr1-203005306-203006216	-0.00156265	0.198458	1.07181742617624e-11	FOSL1
chr13-21460901-21461803	-0.242389	0.304382	1.09020936324668e-11	FOSL1
chr1-59967076-59967991	-0.17025	0.228247	1.10213172837116e-11	FOSL1
chr5-175895429-175896341	-0.0620243	-0.838498	1.11242673787891e-11	FOSL1
chr15-34178934-34179841	-0.179018	0.233856	1.1137021977375e-11	FOSL1
chr12-94675801-94676733	-0.0538248	-0.464086	1.12630468052531e-11	FOSL1
chr2-101474730-101475586	0.207246	-0.671352	1.13626612896025e-11	FOSL1
chr3-112740568-112741509	0.331246	-1.74566	1.14291616300986e-11	FOSL1
chr19-51461355-51462340	0.211178	-0.623944	1.17285706896497e-11	FOSL1
chr7-90726363-90727280	-0.259164	0.291492	1.17399857063478e-11	FOSL1
chr10-62818803-62819818	-0.144977	0.2163	1.17425469691232e-11	FOSL1
chr10-11162779-11163727	0.152474	-0.616518	1.17464178941307e-11	FOSL1
chr9-97876444-97877385	0.310766	-0.724707	1.17973084998121e-11	FOSL1
chr2-32188768-32189794	-0.333547	0.334439	1.18502879601357e-11	FOSL1
chr8-75121798-75122731	0.179746	-1.51338	1.1857680565482e-11	FOSL1
chr7-38232627-38233572	0.0835532	-0.532128	1.20095605939683e-11	FOSL1
chr1-161069412-161070397	0.203661	-0.454857	1.20404160288588e-11	FOSL1
chr20-23225140-23226119	-0.00878919	-0.811063	1.22698550313174e-11	FOSL1
chr5-135192280-135193119	-0.0977047	0.225014	1.22984373343019e-11	FOSL1
chr14-71142241-71143213	0.00193049	-1.06177	1.23016969565358e-11	FOSL1
chr2-48112926-48113880	0.0240846	-0.710605	1.23122703453154e-11	FOSL1
chr7-67105069-67105987	-0.34067	0.346775	1.32565726606606e-11	FOSL1
chr5-136619747-136620689	-0.146506	-0.808243	1.3323731085021e-11	FOSL1
chr10-26471884-26472853	-0.460585	0.254438	1.34206441605807e-11	FOSL1
chr20-31706391-31707331	0.158304	-0.246494	1.34780325846878e-11	FOSL1
chr6-159686523-159687434	-0.151904	0.220731	1.36042563873554e-11	FOSL1
chr6-158666808-158667772	0.165094	-1.16846	1.36869958578749e-11	FOSL1
chr12-8618864-8619820	-0.013231	-1.00441	1.37434071763803e-11	FOSL1
chr15-60408161-60409125	0.154714	-1.23478	1.39007283723635e-11	FOSL1
chr10-17228058-17228998	0.157458	-0.321135	1.39157612861761e-11	FOSL1
chr2-158142323-158143315	0.079316	-0.833579	1.41038217362551e-11	FOSL1
chr9-110874994-110875937	0.210665	-0.884169	1.43195668340773e-11	FOSL1
chr17-58517601-58518532	0.096392	-0.096454	1.43402458996822e-11	FOSL1
chr17-34246039-34247098	0.217314	-1.13821	1.48490711925467e-11	FOSL1
chr19-39759572-39760555	-0.114973	-1.88314	1.48831191149543e-11	FOSL1
chr4-138671258-138672179	-0.136604	0.222982	1.49159578754656e-11	FOSL1
chr14-61569594-61570451	0.31374	-0.888149	1.50868520012661e-11	FOSL1
chr5-171728431-171729379	-0.171334	0.298337	1.5216868911291e-11	FOSL1
chr8-141137630-141138631	0.425871	-0.946471	1.52918345401385e-11	FOSL1
chr10-79083919-79084845	0.228858	-0.592759	1.54828591576097e-11	FOSL1
chr1-199041174-199042213	0.178614	-1.28789	1.54889560764448e-11	FOSL1
chr13-47672727-47673802	0.147435	-1.2224	1.55857552351384e-11	FOSL1
chr19-51771083-51772021	0.22786	-1.28898	1.57917263260714e-11	FOSL1
chr9-3735850-3736789	0.330612	-1.42538	1.60536593240269e-11	FOSL1
chr3-150546165-150547085	0.0495235	-0.107862	1.61201529134249e-11	FOSL1
chr6-137257857-137258802	0.55653	-2.13124	1.63529143600867e-11	FOSL1
chr17-1098078-1099042	0.0910172	-1.13393	1.64562706284283e-11	FOSL1
chr20-62484855-62485825	-0.133694	0.22135	1.75395996238889e-11	FOSL1
chr12-110693485-110694199	0.192559	-1.11891	1.75914336163928e-11	FOSL1
chr8-74295448-74296381	0.293798	-1.62425	1.76937160220475e-11	FOSL1
chr5-3827336-3828246	-0.154766	0.392983	1.7893049167871e-11	FOSL1
chr1-203954675-203955674	0.248824	-1.00622	1.85041430064738e-11	FOSL1
chr12-76020238-76021225	0.0745052	-0.62439	1.85790654778001e-11	FOSL1
chr11-62343706-62344694	0.278753	-1.03603	1.87381196644522e-11	FOSL1
chr1-156460241-156461171	-0.181716	0.208938	1.87570250562355e-11	FOSL1
chr8-132999829-133000732	0.561956	-0.371508	1.89339578527233e-11	FOSL1
chr6-46273610-46274520	-0.248652	0.243164	1.94357818920073e-11	FOSL1
chr11-76626594-76627536	0.101943	-0.785035	1.95988586484687e-11	FOSL1
chr5-21806638-21807579	0.0423344	-1.04423	2.01934986603905e-11	FOSL1
chr20-8427403-8428344	0.225956	-1.27313	2.08375873014097e-11	FOSL1
chr1-83818658-83819588	-0.182883	-1.3169	2.08910195272115e-11	FOSL1
chr8-118099399-118100347	0.147129	-0.687405	2.11514605362831e-11	FOSL1
chr20-47040445-47041345	-0.0497871	0.201617	2.12593447412526e-11	FOSL1
chr1-159091648-159092659	0.110688	-1.16991	2.12700624494897e-11	FOSL1
chrY-12423201-12424168	-0.34183	0.277655	2.13245002854358e-11	FOSL1
chr1-31505739-31506668	-0.321395	0.211284	2.14518011363966e-11	FOSL1
chr3-114240869-114241870	-0.251575	0.368782	2.14720164788197e-11	FOSL1
chr7-17229849-17230777	-0.0558671	0.228837	2.17519833971902e-11	FOSL1
chr16-16075616-16076560	-0.26215	-0.719725	2.22251706576742e-11	FOSL1
chr6-151289070-151289999	0.399577	-1.50181	2.22559213166798e-11	FOSL1
chrX-52270148-52271016	-0.144328	0.354269	2.22864953603849e-11	FOSL1
chr3-71443929-71445003	0.102798	-0.452082	2.23461383862342e-11	FOSL1
chr15-55515252-55516187	-0.27507	0.290984	2.23637053097298e-11	FOSL1
chr10-31972231-31973189	-0.187725	0.22532	2.24704878755455e-11	FOSL1
chr1-109864001-109864970	-0.0745031	0.222568	2.25679671134643e-11	FOSL1
chr15-33440614-33441524	0.225462	-0.536309	2.26696368585713e-11	FOSL1
chr15-65322773-65323715	-0.32662	0.351434	2.27200679927759e-11	FOSL1
chr21-42200765-42201659	-0.273933	0.38332	2.31481275781564e-11	FOSL1
chr14-79028013-79028954	0.402176	-1.10549	2.33781251959754e-11	FOSL1
chr3-130354144-130355118	0.0111589	-1.25394	2.34957447905857e-11	FOSL1
chr16-89722380-89723362	-0.0341834	0.160101	2.35286469916754e-11	FOSL1
chr14-21308407-21309321	-0.15877	0.173671	2.36550048723343e-11	FOSL1
chr13-46295470-46296431	0.109264	-0.595604	2.37633586429059e-11	FOSL1
chr21-42121599-42122521	-0.291052	0.277462	2.45444155058533e-11	FOSL1
chr7-138875569-138876496	0.131964	-1.20654	2.47753196668989e-11	FOSL1
chr17-27532200-27533051	0.276313	-0.690127	2.48876322647609e-11	FOSL1
chr16-12458528-12459802	0.270674	-0.904947	2.51388804069816e-11	FOSL1
chr7-75623849-75624759	0.217516	-1.07655	2.52249416846578e-11	FOSL1
chr9-91150680-91151623	0.172981	-0.898998	2.54385148812343e-11	FOSL1
chr11-20611549-20612532	0.126892	-1.40114	2.60218539230893e-11	FOSL1
chr6-116447299-116448224	0.523446	-0.924339	2.6068062038232e-11	FOSL1
chr17-42639917-42640846	-0.0538508	0.176125	2.65354265326725e-11	FOSL1
chr8-17907301-17908275	0.118264	-1.03399	2.65652605112055e-11	FOSL1
chr9-76905794-76906757	-0.355242	0.264748	2.70506819013865e-11	FOSL1
chr19-47315034-47315949	0.27541	-0.429081	2.7170998955803e-11	FOSL1
chr9-37908471-37909387	0.205588	-1.04216	2.74976050103496e-11	FOSL1
chr12-13061098-13062038	-0.207484	0.21264	2.77059671639262e-11	FOSL1
chr10-128053882-128054847	-0.148148	-0.735038	2.77787479569238e-11	FOSL1
chr3-127886203-127887189	-0.279892	0.339036	2.78247729524856e-11	FOSL1
chr3-42761739-42762683	0.442101	-1.08993	2.80688497076966e-11	FOSL1
chr4-9595297-9596306	0.0390432	-1.05978	2.81943142911193e-11	FOSL1
chr11-9639714-9640637	-0.00812962	-0.882776	2.84904020891081e-11	FOSL1
chr7-139718591-139719529	-0.177247	-0.998664	2.8505870170265e-11	FOSL1
chr6-10771095-10772029	-0.048092	0.256532	2.88764385795141e-11	FOSL1
chr7-69419050-69419983	-0.117963	0.207533	2.89390958221534e-11	FOSL1
chr1-12477942-12478875	-0.229073	0.177384	2.92081963614479e-11	FOSL1
chr3-17808731-17809650	-0.283487	0.251759	2.96271657848742e-11	FOSL1
chr9-87713141-87714085	0.287258	-0.312163	2.96396704994996e-11	FOSL1
chr10-114024907-114025852	0.330183	-0.89659	2.97650947372893e-11	FOSL1
chr9-123336189-123337113	-0.0262419	0.219076	3.00294394689649e-11	FOSL1
chr2-70009836-70010969	-0.107947	0.237424	3.01485516349326e-11	FOSL1
chr6-144075594-144076528	-0.237574	0.304674	3.01905619998467e-11	FOSL1
chr7-40268574-40269521	0.126866	-1.9394	3.01941657063753e-11	FOSL1
chr3-15052460-15053347	-0.0260066	0.191804	3.02009403594159e-11	FOSL1
chr1-109161996-109162954	0.0211041	-0.773828	3.02979779412964e-11	FOSL1
chr1-169311896-169312824	0.333711	-0.336605	3.04247213565221e-11	FOSL1
chr5-91169995-91170930	0.382817	-1.07861	3.06002025260628e-11	FOSL1
chr9-124197098-124198089	0.211072	-0.637656	3.07612530798102e-11	FOSL1
chr7-80707874-80708837	0.486687	-1.55432	3.07755204724762e-11	FOSL1
chr7-119925647-119926560	-0.398117	0.474051	3.07792202110015e-11	FOSL1
chr5-138185769-138186699	0.0588271	-0.693019	3.10350527320103e-11	FOSL1
chr11-844364-845286	-0.10394	0.195118	3.10642844817725e-11	FOSL1
chr12-10212103-10212944	0.187391	-0.167058	3.11555753352085e-11	FOSL1
chr5-150477062-150478002	-0.0763908	-0.605447	3.17113858839669e-11	FOSL1
chr20-49668227-49669178	-0.0514908	0.211033	3.17368594661526e-11	FOSL1
chr1-44637740-44638672	-0.0593032	0.14526	3.21762447275395e-11	FOSL1
chr11-35077562-35078553	0.315819	-0.829278	3.23697513559414e-11	FOSL1
chr1-234775305-234776192	0.162466	-0.912926	3.27803771578344e-11	FOSL1
chr9-79611002-79611964	0.517829	-0.999702	3.28565780651563e-11	FOSL1
chr17-40322288-40323297	0.206246	-0.214964	3.28857204067179e-11	FOSL1
chr1-9629534-9630416	0.0446627	-0.605066	3.29171797894866e-11	FOSL1
chr5-1141592-1142503	-0.290246	0.336233	3.30079005446368e-11	FOSL1
chr15-69510309-69511216	-0.0897829	0.176687	3.32473039932595e-11	FOSL1
chr1-41738787-41739707	-0.0192243	-0.679429	3.32926368646882e-11	FOSL1
chr14-106223727-106224683	-0.411904	-1.58406	3.35891377620839e-11	FOSL1
chr12-78033739-78034669	0.0168464	-1.4361	3.36548527526344e-11	FOSL1
chr15-101455328-101456680	0.098401	-0.227812	3.40459677279359e-11	FOSL1
chr11-48031590-48032628	0.266647	-1.07371	3.41900674906266e-11	FOSL1
chr19-53823872-53824804	0.0662436	-0.977947	3.42158561813181e-11	FOSL1
chr16-78742697-78743634	-0.338201	0.30596	3.43028770051624e-11	FOSL1
chr3-46065095-46066018	-0.475482	0.385311	3.48065931407208e-11	FOSL1
chr5-100666991-100667954	0.0710305	-1.4478	3.50649391560035e-11	FOSL1
chr9-87497339-87498857	0.0959041	-0.206382	3.5508291659318e-11	FOSL1
chr5-150694457-150695434	-0.153947	0.246879	3.56809960580904e-11	FOSL1
chr7-102441355-102442273	-0.258417	0.221502	3.64221755317767e-11	FOSL1
chr1-45038728-45039660	-0.159086	0.226602	3.66534234609664e-11	FOSL1
chr2-68423673-68424610	0.0552877	-0.6851	3.69739215721765e-11	FOSL1
chr1-39940028-39940944	0.204902	-0.883274	3.72526009410037e-11	FOSL1
chr2-10132990-10133855	-0.314677	0.295772	3.72632502605875e-11	FOSL1
chr3-128603538-128604623	0.0108634	-0.472797	3.7278654335079e-11	FOSL1
chr9-79634396-79635342	-0.0884126	0.380425	3.74076648972917e-11	FOSL1
chr7-69422435-69423363	-0.0362896	0.249423	3.74994428945295e-11	FOSL1
chr11-104668740-104669686	-0.135237	-1.30993	3.80934216398232e-11	FOSL1
chr2-226136712-226137683	0.0640594	-1.00966	3.82446651836796e-11	FOSL1
chr2-104572546-104573489	0.301884	-1.39007	3.83639873837133e-11	FOSL1
chr9-127841079-127842065	-0.300879	0.287895	3.8441872491574e-11	FOSL1
chr5-31897807-31898753	-0.273446	0.319792	3.939113134428e-11	FOSL1
chr8-37673302-37674231	-0.0129316	0.200178	4.03545348812059e-11	FOSL1
chr11-65775938-65776756	0.0796199	-0.873259	4.0599904333953e-11	FOSL1
chr17-45329300-45330250	0.231249	-0.896307	4.08250709966439e-11	FOSL1
chr2-39149883-39150836	-0.156436	0.232861	4.09926915498099e-11	FOSL1
chr8-55930213-55931129	0.0176656	-0.64323	4.23932527931632e-11	FOSL1
chr8-115427319-115428242	0.109621	-0.212494	4.2432371337267e-11	FOSL1
chr4-1882560-1883467	-0.0234596	0.172837	4.28545774924254e-11	FOSL1
chr10-120456536-120457485	-0.293623	0.2304	4.2877355522888e-11	FOSL1
chr6-32153288-32154955	-0.0975628	0.113663	4.29923970633313e-11	FOSL1
chrX-48957770-48958730	0.0760923	-0.139332	4.3291163664032e-11	FOSL1
chr15-63135521-63136468	0.0642021	-0.646277	4.34611187774949e-11	FOSL1
chr14-96917117-96918058	-0.174869	0.245803	4.38525425809024e-11	FOSL1
chr4-153651285-153652289	0.432832	-1.31431	4.4064184764421e-11	FOSL1
chr2-237817755-237818702	-0.0534797	-1.18878	4.42082945577202e-11	FOSL1
chr5-20536400-20537407	-0.15216	-1.92939	4.43248246208922e-11	FOSL1
chr17-82217592-82218349	0.311846	-0.482977	4.46094171940052e-11	FOSL1
chr12-18811009-18811993	0.0543723	-1.56779	4.51906803994977e-11	FOSL1
chr12-104603909-104604928	0.0830247	-0.314904	4.59708077847401e-11	FOSL1
chr6-72813914-72814897	0.360575	-2.16022	4.6942180422194e-11	FOSL1
chr16-72931365-72932318	0.0447671	-0.898221	4.69880247605588e-11	FOSL1
chr10-103638667-103639557	-0.079288	0.234542	4.72998314466014e-11	FOSL1
chr22-44172158-44173079	0.112052	-0.7365	4.73631990300453e-11	FOSL1
chr12-124465927-124466894	0.274942	-0.439356	4.74495962390633e-11	FOSL1
chr1-224623621-224624599	-0.297949	-0.537517	4.80944043698372e-11	FOSL1
chr15-75162969-75163903	-0.171763	0.191517	4.80958377452392e-11	FOSL1
chr2-98378627-98379586	-0.161016	0.247688	4.8210154808291e-11	FOSL1
chr15-89080033-89080988	-0.121071	0.225398	4.86283252692511e-11	FOSL1
chr9-114363928-114364887	0.019273	-1.12781	4.9027000777778e-11	FOSL1
chr10-60027789-60028743	-0.200367	0.256836	4.93329794488671e-11	FOSL1
chr5-27241569-27242517	0.0116095	-0.762244	4.95226264310802e-11	FOSL1
chr8-27408650-27409601	0.172123	-1.05964	5.24202724158727e-11	FOSL1
chr4-48526127-48527078	-0.215727	0.433271	5.25638006200512e-11	FOSL1
chr10-14659444-14660437	0.12429	-1.67467	5.28191021062865e-11	FOSL1
chr12-2294475-2295576	-0.00981495	-0.948074	5.30282377905368e-11	FOSL1
chr1-161216830-161217810	0.071582	-0.607739	5.34144245858718e-11	FOSL1
chr2-42752010-42752926	0.226986	-0.782179	5.45133445267559e-11	FOSL1
chr1-116514893-116515777	0.386224	-0.613626	5.45718112876226e-11	FOSL1
chr17-81429053-81429971	-0.23131	0.211982	5.53737687440029e-11	FOSL1
chr17-36082316-36083265	0.0671972	-0.89882	5.5393787370236e-11	FOSL1
chr1-94602067-94603039	0.201375	-0.915286	5.54613309011933e-11	FOSL1
chr3-49465413-49466385	-0.192619	0.238264	5.56163153095082e-11	FOSL1
chr1-11790580-11791510	0.259702	-0.250426	5.59851861181664e-11	FOSL1
chr12-8492835-8493767	-0.0720891	-0.967425	5.60480721513052e-11	FOSL1
chr12-100436996-100437944	-0.171541	0.267672	5.67404290385322e-11	FOSL1
chr21-46031150-46032130	0.074174	-0.932901	5.71344334521841e-11	FOSL1
chr16-2793791-2794982	0.0840254	-0.724223	5.81862841409004e-11	FOSL1
chr2-148450745-148451694	-0.162377	0.24888	5.83973531791874e-11	FOSL1
chr6-16849199-16850180	-0.00203288	-0.834596	5.84332986205678e-11	FOSL1
chr13-32894467-32895374	0.399395	-1.24822	5.85390476461583e-11	FOSL1
chr2-150681138-150682060	0.0599389	-1.52519	5.86096462378531e-11	FOSL1
chr7-94485967-94486880	0.288592	-1.56696	5.9223414228478e-11	FOSL1
chr1-108646437-108647405	0.204596	-0.600046	6.06984071191183e-11	FOSL1
chr3-22713582-22714492	0.188105	-0.820295	6.07082993316905e-11	FOSL1
chr10-126041548-126042490	0.256187	-0.519507	6.08168922543008e-11	FOSL1
chr10-7184529-7185754	0.0981871	-0.986956	6.09812775744763e-11	FOSL1
chr8-2001148-2002135	0.0425441	-0.382901	6.10354599455362e-11	FOSL1
chr1-185338640-185339577	0.227663	-0.980695	6.12781304235775e-11	FOSL1
chr16-57038909-57039847	0.186861	-1.25569	6.15780369777299e-11	FOSL1
chr5-98282227-98283162	-0.0330313	0.390663	6.1800615876559e-11	FOSL1
chr2-207836502-207837408	-0.0908866	0.356742	6.29066604124997e-11	FOSL1
chr1-109895539-109896510	-0.118217	-0.560249	6.32466471499412e-11	FOSL1
chr15-68028486-68029465	0.301065	-1.5104	6.36288256896376e-11	FOSL1
chr1-219906715-219907619	0.0490557	0.187204	6.47895162249059e-11	FOSL1
chr13-28750105-28751070	-0.195858	0.27917	6.48653050640057e-11	FOSL1
chr14-73179980-73180952	0.164585	-1.31331	6.51984114412373e-11	FOSL1
chr3-14232339-14233291	-0.0656475	0.148435	6.55380897184116e-11	FOSL1
chr10-98322953-98323881	0.280883	-0.467509	6.59675053908161e-11	FOSL1
chr10-97365451-97366540	0.0445076	-0.763476	6.61435189385684e-11	FOSL1
chr2-8303278-8304181	-0.0526429	-0.722305	6.70624178484782e-11	FOSL1
chr7-143375076-143376026	0.404509	-0.979073	6.75272764604093e-11	FOSL1
chr4-163195074-163196035	-0.164375	0.213408	6.79218859002847e-11	FOSL1
chr15-81311444-81312397	0.103235	-0.972835	6.80105651946659e-11	FOSL1
chr5-74104958-74105877	-0.149648	0.369741	6.82763922838282e-11	FOSL1
chr21-38289482-38290384	0.243064	-0.865994	6.96965280013568e-11	FOSL1
chr9-98332237-98333197	-0.382709	0.345973	6.99230527629434e-11	FOSL1
chr11-128776570-128777474	-0.0313475	0.230904	6.99873152017084e-11	FOSL1
chr5-7878212-7879127	0.230121	-1.7377	7.0601955188857e-11	FOSL1
chr1-166584747-166585665	-0.238245	0.242163	7.06023692366823e-11	FOSL1
chr8-96644195-96644805	-0.230785	0.207197	7.09033255429847e-11	FOSL1
chr2-215680724-215681698	0.355568	-1.18883	7.19677887872582e-11	FOSL1
chr11-34208237-34209190	0.176374	-0.610051	7.26994617384245e-11	FOSL1
chr10-29735405-29736331	0.0590192	-0.350678	7.30432123297154e-11	FOSL1
chr1-202615658-202616663	0.0861205	-0.855192	7.36003187062986e-11	FOSL1
chr14-94392248-94393175	0.068179	-1.17881	7.38707290743885e-11	FOSL1
chr11-3867298-3868285	-0.19385	0.26631	7.39175928958677e-11	FOSL1
chr16-27549554-27550463	0.0540142	-0.120681	7.47445479696927e-11	FOSL1
chr7-150941978-150943632	-0.206472	0.202468	7.48909992955113e-11	FOSL1
chr4-152662995-152664073	-0.0333532	-0.540888	7.49176092378794e-11	FOSL1
chr7-116609800-116610758	0.26233	-1.14194	7.50023334645389e-11	FOSL1
chr20-37264782-37265745	0.0922178	-0.79979	7.50700062700992e-11	FOSL1
chr19-46192884-46193806	0.243544	-0.28006	7.52600462938451e-11	FOSL1
chr11-119742414-119743474	-0.163268	0.205424	7.526044521934e-11	FOSL1
chr22-17098160-17099125	0.149529	-0.894009	7.5484943812166e-11	FOSL1
chr1-15046234-15047161	-0.291713	0.350483	7.61846458378585e-11	FOSL1
chr4-82688025-82688963	-0.378648	0.368909	7.7891351267322e-11	FOSL1
chr10-127676127-127677057	-0.279029	0.470749	7.81062252329521e-11	FOSL1
chr18-13223325-13224253	-0.235898	0.265733	7.83036095256125e-11	FOSL1
chr1-87423490-87424464	0.371828	-1.43619	7.87125251447202e-11	FOSL1
chr2-224392386-224393871	-0.221805	0.274571	7.9262296842712e-11	FOSL1
chr8-14655409-14656353	-0.00419587	-1.76098	7.96379255972407e-11	FOSL1
chr7-74287990-74288837	-0.0663832	0.171094	8.01604776255436e-11	FOSL1
chr8-81153809-81154748	0.139436	-1.30503	8.04872443541798e-11	FOSL1
chr4-995765-996670	-0.115891	0.218963	8.12375644654497e-11	FOSL1
chr10-76306575-76307535	0.196952	-1.61982	8.12763405298785e-11	FOSL1
chr17-62821853-62822905	-0.114146	0.331045	8.15871349009e-11	FOSL1
chr3-142275624-142276516	0.249616	-1.22921	8.16452050095552e-11	FOSL1
chr17-28925828-28927548	0.233764	-0.584892	8.16791381198172e-11	FOSL1
chr12-114684037-114684961	-0.26454	0.297431	8.18785790103441e-11	FOSL1
chr5-108531175-108532111	-0.374851	0.436885	8.19131538809993e-11	FOSL1
chr19-44585398-44586374	-0.477747	0.394535	8.20672053193549e-11	FOSL1
chr1-184160049-184160980	0.0489204	-1.49413	8.27319794643553e-11	FOSL1
chr3-183537061-183537992	0.232354	-0.584512	8.34008207884593e-11	FOSL1
chr3-173006853-173007780	-0.209057	0.276162	8.47381337290316e-11	FOSL1
chr17-499894-500844	0.677344	-1.19094	8.50487396801667e-11	FOSL1
chr22-32737509-32738462	0.311129	-1.2693	8.59425177304375e-11	FOSL1
chr11-47325356-47326290	-0.135356	0.243154	8.59879460876526e-11	FOSL1
chr17-80891620-80892651	0.249246	-0.253913	8.67867880040958e-11	FOSL1
chr1-192575207-192576150	-0.0416488	-1.23816	8.78763686227145e-11	FOSL1
chr1-182193614-182194589	0.358725	-1.30673	8.80008116551926e-11	FOSL1
chr1-236156327-236157252	0.12922	-1.00074	8.81637432770945e-11	FOSL1
chr7-17772954-17773862	0.393042	-1.13852	8.91796746640261e-11	FOSL1
chr12-57520233-57521170	0.101731	-0.0985188	8.95116344981674e-11	FOSL1
chr15-64216761-64217692	-0.213379	0.224072	8.99188605926408e-11	FOSL1
chr5-135271518-135272475	-0.130964	0.230959	9.09941468340345e-11	FOSL1
chr16-87388020-87388939	0.184033	-0.156919	9.10922831197285e-11	FOSL1
chr4-171977966-171978889	-0.260424	0.375794	9.2258371051921e-11	FOSL1
chr8-133216199-133217130	0.227755	-1.15608	9.22843843015127e-11	FOSL1
chr2-196210974-196211924	0.121567	-0.550929	9.32362564351337e-11	FOSL1
chr7-101911686-101912738	0.162657	-0.722132	9.32898706138748e-11	FOSL1
chr22-28736463-28737408	-0.24507	0.309089	9.49821941015861e-11	FOSL1
chr1-51664526-51665468	-0.329109	0.259404	9.93553565081835e-11	FOSL1
chr2-196268196-196269221	0.101647	-0.73865	9.96817958003726e-11	FOSL1
chr5-40801708-40802671	-0.0135403	0.210423	1.00563443589497e-10	FOSL1
chr5-31574513-31575481	0.151177	-1.11319	1.01189238231998e-10	FOSL1
chr15-75104575-75105529	-0.00305134	-0.676736	1.03365440767913e-10	FOSL1
chr14-77859670-77860658	-0.159719	0.231747	1.03792830737172e-10	FOSL1
chr20-4822247-4823105	0.0926166	-0.470994	1.04368058726137e-10	FOSL1
chr2-20439282-20440272	0.0404776	-1.04131	1.0440492645775e-10	FOSL1
chr3-18891374-18892305	-0.046459	-0.988827	1.04557573158167e-10	FOSL1
chr10-119294370-119295293	-0.14467	0.321792	1.05040970346178e-10	FOSL1
chr2-226118380-226119319	0.184036	-1.59205	1.0638341063731e-10	FOSL1
chr1-160682847-160683825	0.13543	-0.982381	1.0798870084727e-10	FOSL1
chr17-35748096-35749010	-0.145479	0.179755	1.08381010130543e-10	FOSL1
chr20-32642111-32643030	-0.119402	0.165991	1.08576189218194e-10	FOSL1
chr22-24008936-24009829	-0.409702	0.372896	1.09504341622767e-10	FOSL1
chr1-100630941-100631873	0.173015	-1.16081	1.09785440863875e-10	FOSL1
chr3-37770694-37771629	-0.08231	0.354309	1.11532905078802e-10	FOSL1
chr6-167090975-167091917	0.134078	-1.06909	1.12180794085519e-10	FOSL1
chr7-100058967-100059894	-0.404571	0.293239	1.12208318947571e-10	FOSL1
chr3-53249432-53250458	0.0927588	-0.521767	1.14064793283327e-10	FOSL1
chr15-77737237-77738135	-0.248896	0.224361	1.15914691754876e-10	FOSL1
chr2-10863527-10864467	0.119557	-0.742421	1.1674166349339e-10	FOSL1
chr19-16366689-16367082	0.111019	-1.49619	1.17104527109453e-10	FOSL1
chr2-134217767-134218684	0.128746	-1.17824	1.17194637350144e-10	FOSL1
chr12-50246799-50247744	0.370121	-0.294252	1.17549239423081e-10	FOSL1
chr8-22704535-22705570	-0.099982	-0.383638	1.1761466476209e-10	FOSL1
chr4-25163017-25163956	-0.107351	-0.906171	1.17996497864214e-10	FOSL1
chr2-54574030-54575023	-0.0884592	-0.633736	1.18518488356964e-10	FOSL1
chr10-116472534-116473532	0.0626235	-1.55601	1.20326594601103e-10	FOSL1
chr19-3194030-3194941	-0.0777488	0.169375	1.20432393021947e-10	FOSL1
chr4-48340888-48341815	0.0989965	-0.102461	1.21070139170163e-10	FOSL1
chr4-48255067-48255927	-0.0550285	0.22148	1.2135601574409e-10	FOSL1
chr16-29156798-29157732	0.261665	-1.00801	1.2142066621692e-10	FOSL1
chr6-127457152-127458106	0.220635	-1.49601	1.21652687474943e-10	FOSL1
chr12-131349873-131350799	-0.453558	0.280989	1.23109820194698e-10	FOSL1
chr4-38396905-38397808	-0.0359743	0.218981	1.23243759332587e-10	FOSL1
chr18-76495875-76496833	-0.0555325	0.186364	1.24166145397915e-10	FOSL1
chr8-29773336-29774289	-0.0359179	-0.399582	1.24545578137651e-10	FOSL1
chr1-173336885-173337834	0.16258	-1.18221	1.247139620499e-10	FOSL1
chr1-15508308-15509267	-0.114423	0.218579	1.24920697765303e-10	FOSL1
chr15-85759069-85759996	-0.313293	0.270652	1.24989701582395e-10	FOSL1
chr19-38849897-38850800	0.0722195	-0.0804386	1.25617742661234e-10	FOSL1
chr19-47891665-47892606	-0.261709	0.259576	1.26097439618691e-10	FOSL1
chr17-29948264-29949203	0.569565	-0.758957	1.26950938172413e-10	FOSL1
chr17-17408184-17409134	0.0221996	-0.804486	1.27844776637423e-10	FOSL1
chr1-93754027-93754970	0.0363212	-0.585457	1.28120444444593e-10	FOSL1
chr2-28463608-28464595	0.137942	-1.32247	1.28803987686135e-10	FOSL1
chr18-57051249-57052178	-0.183035	0.231371	1.29489213736445e-10	FOSL1
chr17-75311914-75312738	0.262707	-0.925895	1.31005505623599e-10	FOSL1
chr10-14647788-14648802	-0.136872	-0.838678	1.31303686381605e-10	FOSL1
chr19-35211514-35212462	0.205451	-0.83648	1.31764742987876e-10	FOSL1
chr7-44639015-44639843	0.348445	-0.336209	1.3411157555583e-10	FOSL1
chr4-46874552-46875488	-0.244315	0.280714	1.34262471029836e-10	FOSL1
chr14-61476517-61477433	0.0452056	-0.469308	1.35256370329224e-10	FOSL1
chr6-148566075-148566997	0.113346	-1.06898	1.35776843991012e-10	FOSL1
chr2-7022536-7023339	-0.186473	0.223743	1.35990482698823e-10	FOSL1
chr4-38075207-38076155	0.137447	-0.878357	1.37059555002675e-10	FOSL1
chr7-41881403-41882334	0.085522	-0.585091	1.39131418417011e-10	FOSL1
chr19-10653629-10654563	0.0814987	-0.0910008	1.40320173950833e-10	FOSL1
chr9-130843862-130844819	-0.203207	0.254049	1.40991582942657e-10	FOSL1
chr16-89031666-89032650	0.375278	-0.899167	1.4114400093951e-10	FOSL1
chr1-205706398-205707476	-0.0158041	-0.667079	1.42979589400769e-10	FOSL1
chr2-216768756-216769709	-0.055394	0.224639	1.43796600436817e-10	FOSL1
chr2-71064949-71065772	0.0943188	-0.983033	1.44131403881187e-10	FOSL1
chr1-235954413-235955398	0.15096	-1.3362	1.44813203576484e-10	FOSL1
chr22-37284595-37285583	0.162703	-0.687566	1.45915568646137e-10	FOSL1
chr16-4347619-4348549	-0.208776	0.274279	1.45992447569824e-10	FOSL1
chr5-173782059-173783183	0.246867	-0.22772	1.47855982240584e-10	FOSL1
chr2-193584150-193585132	-0.40799	0.308889	1.49404711168817e-10	FOSL1
chr8-92095014-92095919	-0.168239	0.215034	1.5012384688443e-10	FOSL1
chr11-35165412-35166601	0.322832	-0.553982	1.51168515613192e-10	FOSL1
chr2-48120527-48121476	0.231908	-0.678965	1.52554609245944e-10	FOSL1
chr6-42199140-42200065	-0.0274958	0.161748	1.52778749773755e-10	FOSL1
chr4-169098299-169099286	0.215265	-0.923819	1.5649202470375e-10	FOSL1
chr3-52498126-52499153	0.0325678	-0.498546	1.57375535418704e-10	FOSL1
chr2-104539390-104540294	0.806596	-1.6572	1.57803203969283e-10	FOSL1
chr1-223870369-223871295	-0.0437659	0.1502	1.58091931219578e-10	FOSL1
chr7-128782963-128783933	0.00915726	0.224672	1.59273563532869e-10	FOSL1
chr2-207416998-207417904	0.0701019	0.176542	1.59351165725138e-10	FOSL1
chr19-40833346-40834325	-0.0296291	0.260686	1.61058381693687e-10	FOSL1
chr3-149507518-149508529	0.110136	-0.55193	1.61365050750192e-10	FOSL1
chr21-43267530-43268351	-0.149257	0.219913	1.65228262765924e-10	FOSL1
chr16-50741468-50742394	0.0629528	-0.106886	1.67040233788629e-10	FOSL1
chr10-119029082-119030007	-0.0596104	0.112041	1.67296515934426e-10	FOSL1
chr17-29195133-29196173	0.210419	-0.924061	1.67567055033221e-10	FOSL1
chr5-32504897-32505831	0.0305781	0.235908	1.67567759874343e-10	FOSL1
chr13-40332944-40333866	-0.130831	0.243238	1.67624783119218e-10	FOSL1
chr14-83254833-83255766	0.285521	-1.77499	1.69747927854226e-10	FOSL1
chr10-80458833-80459750	-0.0975141	0.162192	1.72357710444173e-10	FOSL1
chr17-65750337-65751263	-0.233747	0.252243	1.74654736725932e-10	FOSL1
chr6-158662591-158663521	-0.0615495	-0.81553	1.74781835100881e-10	FOSL1
chr1-41881783-41882718	-0.0564654	0.270286	1.75253544777253e-10	FOSL1
chr1-234980549-234981496	-0.0682127	-0.379605	1.77676431224934e-10	FOSL1
chr19-53829664-53830624	-0.39995	-1.07541	1.78107667536256e-10	FOSL1
chr15-97983963-97984862	0.0942528	-1.41375	1.78540365639916e-10	FOSL1
chr8-70360431-70361364	-0.247574	0.311243	1.79157933064834e-10	FOSL1
chr8-79158287-79159213	-0.236057	0.297204	1.79375021989239e-10	FOSL1
chr19-45178017-45178970	0.103899	-0.088466	1.81754001814713e-10	FOSL1
chr9-72464573-72465545	0.376249	-1.02141	1.82620690232417e-10	FOSL1
chr15-54150036-54150954	-0.0541185	-0.875971	1.83695791696641e-10	FOSL1
chr1-25760599-25761538	-0.124269	0.289583	1.84239888992841e-10	FOSL1
chr3-98786332-98787268	0.2681	-1.11996	1.84552387871419e-10	FOSL1
chr2-100587782-100588709	0.150576	-0.910617	1.84960744502048e-10	FOSL1
chr6-146913914-146915029	0.111565	-0.172896	1.85120172079149e-10	FOSL1
chr4-1346607-1347531	0.0637863	-0.0949462	1.86009000370653e-10	FOSL1
chr20-19252025-19253100	0.218455	-1.04935	1.87714793976634e-10	FOSL1
chr8-27332839-27333817	0.182733	-0.352753	1.88623519960639e-10	FOSL1
chr1-101283267-101284174	-0.114577	0.250642	1.94159768512221e-10	FOSL1
chr4-40576810-40577753	0.277197	-0.719119	1.95557934361059e-10	FOSL1
chr22-40950969-40951980	0.0878024	-0.0926074	1.96208899009684e-10	FOSL1
chr12-3662373-3663318	-0.112729	-1.46684	1.97389565307538e-10	FOSL1
chr19-58509454-58510373	-0.10347	0.261003	1.9918353436009e-10	FOSL1
chr19-58584495-58585548	-0.11759	0.169165	2.00499194174228e-10	FOSL1
chr12-113214637-113215522	-0.320733	-0.798953	2.00522553013902e-10	FOSL1
chr20-40506258-40507206	0.0743808	-0.569941	2.01468062022192e-10	FOSL1
chr2-3458169-3459144	-0.238998	0.352694	2.03535239524968e-10	FOSL1
chr10-32971386-32972356	-0.177446	0.259197	2.03820627408991e-10	FOSL1
chr5-122421412-122422347	-0.416383	0.326069	2.03909089629322e-10	FOSL1
chr10-92734023-92734970	-0.474933	0.438771	2.0556910216243e-10	FOSL1
chr7-75945341-75946327	0.28987	-0.941541	2.0642809531122e-10	FOSL1
chr2-216936637-216937561	-0.145483	0.199682	2.06653650438994e-10	FOSL1
chr13-50635283-50636233	0.303554	-0.940266	2.09292482659815e-10	FOSL1
chr5-132384236-132385902	-0.181195	0.169033	2.11406234096095e-10	FOSL1
chr5-178201575-178202562	-0.104702	0.340103	2.12665269193756e-10	FOSL1
chr6-106383345-106384301	0.361238	-1.50411	2.13987431766668e-10	FOSL1
chr11-114215622-114216553	-0.145011	0.177218	2.14552211793756e-10	FOSL1
chr12-6167507-6168374	0.0688237	-0.345408	2.14963787190002e-10	FOSL1
chr2-208378544-208379466	-0.357848	0.347642	2.15295056019674e-10	FOSL1
chr2-226683751-226684685	-0.232274	0.362938	2.15454753826098e-10	FOSL1
chr4-57071060-57072020	-0.172397	-0.967659	2.16114909896685e-10	FOSL1
chrY-19818204-19819126	-0.290683	0.365193	2.16970550684411e-10	FOSL1
chrX-103101283-103102260	-0.19318	0.210323	2.17309264131194e-10	FOSL1
chr2-32168330-32169244	-0.207391	0.286731	2.17781074323027e-10	FOSL1
chr10-124290988-124291933	0.312246	-1.07701	2.21316383396214e-10	FOSL1
chr2-230913298-230914317	-0.059063	-0.746567	2.21929668643278e-10	FOSL1
chr6-32622415-32623572	-0.0816533	-0.665749	2.22014130734994e-10	FOSL1
chr12-50841536-50842580	-0.20434	0.217353	2.24932426232812e-10	FOSL1
chr11-119637234-119638154	-0.119047	0.174363	2.25725834310288e-10	FOSL1
chr22-30989205-30990098	0.182963	-1.56906	2.26441562763309e-10	FOSL1
chr20-59242468-59243386	0.305784	-1.9404	2.26846637637334e-10	FOSL1
chr9-136482932-136483765	0.0674009	-0.0889779	2.28360500093021e-10	FOSL1
chr1-50262190-50263122	-0.14368	0.273128	2.2959517593222e-10	FOSL1
chr1-182256872-182258004	-0.131246	0.180294	2.3056624576184e-10	FOSL1
chr17-57902920-57903850	-0.0101593	-0.783841	2.30944376664581e-10	FOSL1
chr14-104694696-104695623	-0.189669	0.184432	2.31398273067073e-10	FOSL1
chr10-48480581-48481511	-0.118518	0.182254	2.32562386675308e-10	FOSL1
chr11-65933732-65934671	-0.144412	0.190628	2.35314402991632e-10	FOSL1
chr1-235917123-235918045	0.0830165	-0.606025	2.37591910156371e-10	FOSL1
chr9-132354645-132355556	0.100442	-0.105609	2.39267998413299e-10	FOSL1
chr22-42717156-42718217	-0.0710233	0.180125	2.42530220539935e-10	FOSL1
chr16-70404115-70405116	-0.0619829	-0.265329	2.43636559234589e-10	FOSL1
chr2-69972994-69973905	-0.186487	0.257987	2.44385333966625e-10	FOSL1
chr1-36385668-36386422	0.0678852	-0.104096	2.45888194288465e-10	FOSL1
chr7-88395514-88396395	0.214999	-1.60771	2.46145742641864e-10	FOSL1
chr6-41723195-41724131	0.0278554	-0.612929	2.46319478410905e-10	FOSL1
chr2-216851298-216852265	-0.378649	0.414635	2.46472715258944e-10	FOSL1
chr4-6874989-6876133	-0.13614	-0.57963	2.48302820754768e-10	FOSL1
chr1-59292337-59293276	0.0794275	-0.711512	2.51093268557621e-10	FOSL1
chr12-5612376-5613278	-0.224459	0.199281	2.51554015371753e-10	FOSL1
chr21-29195998-29196934	0.273507	-0.651927	2.52996823626668e-10	FOSL1
chr4-82340753-82341709	-0.392825	0.383546	2.55530058709351e-10	FOSL1
chr3-127411010-127411904	-0.359639	0.273818	2.57401474886371e-10	FOSL1
chr3-183360968-183361899	-0.314008	0.306074	2.57866285000075e-10	FOSL1
chr11-69055816-69056749	-0.31171	0.279254	2.58996983674973e-10	FOSL1
chr10-80497282-80498152	-0.119645	0.148172	2.59581634006588e-10	FOSL1
chr16-56289575-56290519	-0.481404	0.367957	2.59786965607396e-10	FOSL1
chr20-56373663-56374593	0.158972	-0.530891	2.6063525042176e-10	FOSL1
chr12-51820449-51821421	0.0284062	-0.3124	2.63077289706379e-10	FOSL1
chr12-108313433-108314387	-0.0321984	-0.605471	2.64849947545559e-10	FOSL1
chr11-124275844-124276781	-0.0789483	-0.606198	2.6567582537749e-10	FOSL1
chrX-85089704-85090652	-0.461259	0.621634	2.67198276540154e-10	FOSL1
chr13-40681057-40682011	-0.279387	0.258012	2.68604468012899e-10	FOSL1
chr4-80874875-80876077	0.0385146	-1.23466	2.69521687746324e-10	FOSL1
chr1-56525240-56526259	0.0549339	-0.752059	2.70777205736976e-10	FOSL1
chr4-16237733-16238130	0.340942	-1.15381	2.71865977068791e-10	FOSL1
chr10-96655680-96657445	0.147206	-0.680411	2.74269876077277e-10	FOSL1
chr10-114754217-114755145	-0.261206	0.287073	2.78363203162782e-10	FOSL1
chr17-74463119-74464020	0.0825804	-0.386865	2.80965029143614e-10	FOSL1
chr1-98871185-98872117	0.750592	-2.1697	2.81525005973189e-10	FOSL1
chr17-50621249-50622304	-0.36755	0.329013	2.81616148887885e-10	FOSL1
chr10-3095289-3096259	0.241087	-0.182022	2.8263818747879e-10	FOSL1
chr18-32138151-32139087	-0.0800299	0.245668	2.82761264596008e-10	FOSL1
chr1-231934539-231935450	-0.224253	0.265027	2.83595306108305e-10	FOSL1
chr7-70569189-70570129	-0.212232	0.274176	2.85667083416058e-10	FOSL1
chr17-63522691-63523627	-0.151909	0.193821	2.87535334939566e-10	FOSL1
chr19-20038952-20039926	0.322176	-0.652133	2.887270460096e-10	FOSL1
chr3-129052471-129053241	-0.279565	0.235156	2.90867746385883e-10	FOSL1
chr1-47728116-47728994	0.283129	-0.765978	2.94428301158054e-10	FOSL1
chr8-55990796-55991766	0.357195	-0.934165	2.94556973544763e-10	FOSL1
chr17-10151751-10152688	-0.19298	-0.83606	2.94643875590798e-10	FOSL1
chr16-12415879-12416851	0.0207158	-1.29598	2.97979405869242e-10	FOSL1
chr10-80498596-80499449	0.319645	-0.285467	2.99110820934209e-10	FOSL1
chr4-15689375-15690411	0.195843	-1.23882	3.03953499072338e-10	FOSL1
chr8-8994760-8995717	-0.154688	-0.945982	3.06061376802941e-10	FOSL1
chr19-7348520-7349522	-0.164961	-0.712957	3.06790195265425e-10	FOSL1
chr3-98762845-98763785	0.355347	-0.901757	3.12124037699094e-10	FOSL1
chr20-25652618-25653550	-0.112655	0.180057	3.17292101808727e-10	FOSL1
chr11-22734628-22735599	0.0346476	-1.6082	3.17321742190176e-10	FOSL1
chr12-92070790-92071765	0.357653	-1.7196	3.18356116714834e-10	FOSL1
chr12-106301668-106302839	0.136875	-0.13004	3.18774322675548e-10	FOSL1
chr15-63489962-63490888	0.20876	-0.988843	3.22813055668061e-10	FOSL1
chr5-75320169-75321336	-0.245489	-0.683075	3.22956328074412e-10	FOSL1
chr12-11856745-11857656	0.143821	-1.7268	3.24866150097945e-10	FOSL1
chr1-93664191-93665168	0.105427	0.169074	3.28197586662501e-10	FOSL1
chr1-15524180-15525304	0.0760382	-0.0756289	3.30027478474437e-10	FOSL1
chr6-116475748-116476697	0.426231	-1.08799	3.31532834633829e-10	FOSL1
chr11-13668041-13668957	0.0957081	-0.097549	3.31727503292136e-10	FOSL1
chr3-194737031-194737826	0.133084	-1.04545	3.31834818547928e-10	FOSL1
chr19-54019862-54020822	0.0375181	-0.371378	3.32878304292412e-10	FOSL1
chr3-31219188-31220118	0.39322	-1.40002	3.35569046381605e-10	FOSL1
chr1-113388236-113389113	-0.319934	0.273005	3.37430040866891e-10	FOSL1
chr10-18735493-18736418	-0.357493	0.265695	3.37496375932518e-10	FOSL1
chr7-64640136-64641117	0.00173146	-1.23465	3.44112641389819e-10	FOSL1
chr19-48765483-48766420	-0.0115478	0.247719	3.45770677903542e-10	FOSL1
chr9-114282674-114283629	0.221967	-0.71787	3.46236270129974e-10	FOSL1
chr6-155079742-155080705	-0.132118	0.244432	3.4708206963029e-10	FOSL1
chr9-117725199-117726178	-0.103406	-1.70984	3.47176511304294e-10	FOSL1
chr5-80126802-80127718	-0.0161479	-1.00232	3.54825950384102e-10	FOSL1
chr11-86197214-86198027	-0.34421	0.257569	3.54974337174894e-10	FOSL1
chr11-122392987-122393961	0.453614	-1.22413	3.60923516376961e-10	FOSL1
chr11-2676835-2677760	-0.162281	-1.1779	3.65242020906732e-10	FOSL1
chr4-1029235-1030154	-0.0765681	0.177513	3.65254680776142e-10	FOSL1
chr10-27457720-27458646	0.121971	-1.38323	3.65394870333157e-10	FOSL1
chr7-152463497-152464432	0.0126739	-0.0912752	3.65453241865197e-10	FOSL1
chr4-3556771-3557683	0.346091	-1.09915	3.67232388478709e-10	FOSL1
chr8-97918223-97919146	-0.123951	0.310852	3.68276110459474e-10	FOSL1
chr11-105991582-105992522	-0.301409	0.278739	3.70585883184468e-10	FOSL1
chr19-29814990-29815904	-0.143747	0.260046	3.7726880488517e-10	FOSL1
chr6-32131369-32132206	0.0253716	0.193852	3.77824697772335e-10	FOSL1
chr17-17432938-17433917	0.183027	-0.89151	3.83656936955107e-10	FOSL1
chr17-49241482-49242389	-0.112244	0.270317	3.849756117282e-10	FOSL1
chr14-74493081-74494010	0.0601131	-0.101999	3.87090953681127e-10	FOSL1
chr2-55425143-55426105	0.0392947	-0.709589	3.94359440194194e-10	FOSL1
chr9-35311703-35312635	-0.205861	0.255721	3.98164014140245e-10	FOSL1
chr2-27871434-27872373	-0.241799	0.189806	4.006686151465e-10	FOSL1
chr2-98734637-98735563	-0.156489	0.242682	4.04360929627169e-10	FOSL1
chr11-59615602-59616615	0.0679038	-0.090382	4.069338888254e-10	FOSL1
chr12-92403469-92404363	-0.0864765	0.201312	4.08893200937918e-10	FOSL1
chr7-66758627-66759580	-0.120802	-0.789523	4.17293828157155e-10	FOSL1
chr2-18548454-18549445	-0.267085	0.365615	4.23042123353566e-10	FOSL1
chr14-99460533-99461451	-0.0261818	0.33425	4.24657826825811e-10	FOSL1
chr22-36899944-36900870	0.147875	-0.399997	4.25691503440863e-10	FOSL1
chr9-76630615-76631543	-0.103112	0.22718	4.2667526186015e-10	FOSL1
chr9-74463552-74464478	0.192339	-1.47651	4.27160576531225e-10	FOSL1
chr3-16264553-16265456	0.0181442	-0.110139	4.2717139725815e-10	FOSL1
chr7-143125782-143126724	0.27054	-1.53382	4.29148947252085e-10	FOSL1
chr13-40895174-40896117	-0.343452	0.280863	4.31168119700195e-10	FOSL1
chr16-68005477-68006438	0.116467	-0.713446	4.34168656976973e-10	FOSL1
chr15-58146751-58147689	-0.0870732	-1.22088	4.36224248908487e-10	FOSL1
chr1-209796204-209797211	-0.190278	0.293305	4.3633537692968e-10	FOSL1
chr11-20102201-20103127	-0.304025	0.249252	4.37565731223914e-10	FOSL1
chr3-23113532-23114477	0.000127435	-1.21977	4.38306329016548e-10	FOSL1
chr14-93954949-93955910	0.344544	-0.863397	4.40864352548825e-10	FOSL1
chr3-125125469-125126416	0.17207	-0.694761	4.43265904039512e-10	FOSL1
chr3-52720783-52721728	0.154179	-0.845323	4.47912920504196e-10	FOSL1
chr20-24629352-24630266	-0.108365	-1.23346	4.52238251949288e-10	FOSL1
chr11-78289946-78290816	0.000109583	-0.553443	4.60905596660791e-10	FOSL1
chr11-44580517-44581439	-0.205201	0.228493	4.63675512615218e-10	FOSL1
chr20-51540918-51541879	-0.122945	0.158618	4.65470315878905e-10	FOSL1
chr7-106424671-106425638	0.123461	-0.914923	4.70531522928667e-10	FOSL1
chr5-100693301-100694155	0.341908	-1.30072	4.73830510981667e-10	FOSL1
chr8-89804907-89805856	-0.042347	0.232197	4.76140791671712e-10	FOSL1
chr13-79525129-79526024	0.0103406	-1.01639	4.79813012069497e-10	FOSL1
chr14-26281274-26282212	-0.419117	0.386707	4.80080058027326e-10	FOSL1
chr16-21590132-21591120	0.197793	-1.21468	4.82264279643934e-10	FOSL1
chr6-152587201-152588125	0.23769	-1.41548	4.83306955975113e-10	FOSL1
chr16-85135918-85136804	-0.180211	-0.665258	4.86841281048479e-10	FOSL1
chr4-106676186-106677114	0.0679327	-2.0385	4.89616201247469e-10	FOSL1
chr1-32493897-32494854	-0.223058	0.260898	4.8999228302616e-10	FOSL1
chr11-123034422-123035370	0.344926	-0.92003	4.91272606100063e-10	FOSL1
chr17-4002006-4002922	0.0779702	-0.518295	4.96946599785302e-10	FOSL1
chr22-26724973-26725914	0.19236	-1.60226	4.98385242926298e-10	FOSL1
chr10-18303896-18304870	0.0239413	-1.16464	5.06392935854501e-10	FOSL1
chr17-78782001-78782927	0.0859829	-0.110241	5.06866903618797e-10	FOSL1
chr1-8873326-8874252	0.307536	-0.277151	5.07945491690939e-10	FOSL1
chr4-38857479-38858378	-0.045279	-0.694579	5.0813766378908e-10	FOSL1
chr21-38984899-38986272	-0.0819447	0.119504	5.11279455717635e-10	FOSL1
chr1-147084237-147085284	-0.126253	0.176233	5.13886099561356e-10	FOSL1
chr18-31821347-31822270	-0.247824	0.264054	5.1512177996416e-10	FOSL1
chr22-39363488-39364594	-0.0824584	0.160343	5.19192613859398e-10	FOSL1
chr15-75694108-75695048	-0.0838766	0.117372	5.21285265639062e-10	FOSL1
chr11-72975577-72976514	0.193639	-1.07092	5.22985749824235e-10	FOSL1
chr4-174047127-174048050	-0.248744	0.235715	5.23045486894111e-10	FOSL1
chr7-50534573-50535512	0.211672	-0.270893	5.26564050072848e-10	FOSL1
chr18-36753175-36754112	-0.0913272	0.261794	5.28512167829949e-10	FOSL1
chr7-72710723-72711683	-0.334532	0.2863	5.33254660662005e-10	FOSL1
chr4-53687923-53688852	0.193497	-0.563133	5.33682988770889e-10	FOSL1
chr7-50610336-50611283	0.154196	-0.904907	5.37409284783854e-10	FOSL1
chr3-125069168-125070132	0.573601	-1.19704	5.38304302646831e-10	FOSL1
chr1-86788059-86789058	-0.0407704	-0.757978	5.39614781650543e-10	FOSL1
chr3-182710333-182711508	0.162164	-0.434254	5.40240983211525e-10	FOSL1
chr4-148182240-148183150	-0.14961	0.265649	5.40543996039397e-10	FOSL1
chr16-88700600-88701559	0.0876362	-0.258408	5.46353677439433e-10	FOSL1
chr2-122135145-122136113	-0.0496449	0.187694	5.48021953095585e-10	FOSL1
chr17-44575124-44576075	-0.406235	0.305446	5.48697866690442e-10	FOSL1
chr6-3765950-3766875	-0.267881	0.27461	5.52068273793086e-10	FOSL1
chr22-19886566-19887529	0.543906	-0.705624	5.55573708949682e-10	FOSL1
chr11-70547488-70548438	-0.2705	0.366178	5.55581096539304e-10	FOSL1
chr19-35462344-35463322	0.154119	-1.03543	5.57727129766074e-10	FOSL1
chr1-110434706-110435626	-0.343596	0.28141	5.60812326703061e-10	FOSL1
chr1-92851504-92852696	-0.40201	0.323198	5.63554113951574e-10	FOSL1
chr12-67410429-67411364	-0.261687	0.30824	5.67002483263924e-10	FOSL1
chr4-152609204-152610130	-0.105717	0.209947	5.74021775804029e-10	FOSL1
chr11-72807264-72808184	0.129226	-0.440785	5.79599192825261e-10	FOSL1
chr15-74511835-74512811	0.263552	-0.849372	5.79739867100291e-10	FOSL1
chr3-169506671-169507648	-0.426409	0.333253	5.88366405916336e-10	FOSL1
chr8-102238691-102239630	0.0622278	-0.0923253	5.90198529055145e-10	FOSL1
chr4-128333045-128333874	-0.335849	0.487628	5.93686583365031e-10	FOSL1
chr7-77751799-77752735	0.0116235	-0.592516	5.93895625690425e-10	FOSL1
chr1-121516273-121517215	0.00209339	-0.9709	5.95424422555512e-10	FOSL1
chr20-23361546-23362473	0.0638174	-0.0978407	5.99812558315947e-10	FOSL1
chr17-2791378-2792303	0.131845	-0.526443	6.08198723825389e-10	FOSL1
chr7-48643151-48644159	0.31409	-1.26026	6.10580937887775e-10	FOSL1
chr9-116464830-116465746	-0.163918	0.169817	6.11582125598135e-10	FOSL1
chr5-90982890-90983802	0.0207555	-0.617078	6.16801252081224e-10	FOSL1
chr22-41366842-41367776	-0.046724	0.138023	6.18356764969144e-10	FOSL1
chr17-64326194-64327195	-0.323071	-0.691773	6.25816397040233e-10	FOSL1
chr4-144337919-144338856	0.639345	-1.51607	6.27011975516205e-10	FOSL1
chr2-236871200-236872114	0.39966	-1.54443	6.32224409034933e-10	FOSL1
chr20-33591639-33592550	-0.166318	0.246955	6.33377203918336e-10	FOSL1
chr1-92096038-92096985	-0.0621762	-1.19644	6.33769864529801e-10	FOSL1
chr1-182146891-182147821	0.221192	-1.09903	6.34452046521094e-10	FOSL1
chr12-9032307-9033226	0.299703	-0.958164	6.35044720920592e-10	FOSL1
chr2-30146265-30147211	0.0660771	-0.0938454	6.57789124612038e-10	FOSL1
chr8-27893519-27894446	-0.259231	0.259576	6.59895734530049e-10	FOSL1
chr3-70005817-70006748	0.220876	-1.48264	6.59925559187241e-10	FOSL1
chr11-60848477-60849439	0.0318577	-0.542525	6.60280448561876e-10	FOSL1
chr1-160823027-160823945	-0.24285	0.164373	6.68360278273187e-10	FOSL1
chr9-31783276-31784221	0.213046	-1.6898	6.68395284038532e-10	FOSL1
chr17-64164438-64165305	-0.122457	0.216288	6.69607238571905e-10	FOSL1
chr15-49926525-49928088	-0.0852336	-0.92307	6.73074037939255e-10	FOSL1
chr8-129994846-129995781	0.212018	-0.73224	6.74323919191718e-10	FOSL1
chr11-62341369-62342260	0.346163	-0.930189	6.77117548430726e-10	FOSL1
chr18-79974727-79975627	-0.228036	0.226718	6.77885413843067e-10	FOSL1
chr1-201276704-201277696	0.275508	-0.430146	6.78420137163782e-10	FOSL1
chr10-73366550-73367498	-0.0157515	-0.703982	6.78899181062227e-10	FOSL1
chr11-128316346-128317305	0.0565995	-1.22329	6.90715152842757e-10	FOSL1
chr8-60816400-60817391	-0.305933	-0.883438	6.92741220384203e-10	FOSL1
chr12-108731356-108732326	0.0655766	-0.092869	6.95339120488119e-10	FOSL1
chr10-70866173-70867105	-0.061908	-1.10195	6.96081481502396e-10	FOSL1
chr16-58494793-58495734	-0.297342	0.257996	6.97356310503319e-10	FOSL1
chr20-24289672-24290613	-0.109597	-1.56873	6.97459747045263e-10	FOSL1
chr12-979022-979961	-0.317972	0.30878	7.00384541581741e-10	FOSL1
chr22-36201436-36202365	-0.0401952	0.152165	7.03813494196248e-10	FOSL1
chr2-230658900-230659811	-0.141174	0.146479	7.08913424228867e-10	FOSL1
chr22-25419051-25420034	-0.0640103	-0.540931	7.1103808901784e-10	FOSL1
chr8-124896097-124896979	-0.312706	0.295243	7.15603940899784e-10	FOSL1
chr12-4153251-4154182	0.1413	0.18469	7.30097456968437e-10	FOSL1
chr5-169745960-169746881	-0.255492	0.340183	7.31902588452817e-10	FOSL1
chr12-124453173-124454186	0.093617	-0.354325	7.36716503062589e-10	FOSL1
chr12-10128418-10129337	0.283111	-1.32284	7.41896961977527e-10	FOSL1
chr10-30817740-30818663	-0.010721	-0.378804	7.42468918733155e-10	FOSL1
chr7-100532996-100533886	-0.159714	0.195076	7.4326343533438e-10	FOSL1
chr15-69114322-69115252	-0.0934401	0.183888	7.50391134586574e-10	FOSL1
chr12-96445507-96446483	0.00803133	-0.505014	7.59087596186516e-10	FOSL1
chr7-16416582-16417525	0.256952	-0.813387	7.59494224672403e-10	FOSL1
chr10-80410307-80411271	-0.19203	0.256498	7.62801806563376e-10	FOSL1
chr2-144703609-144704574	0.210829	-0.446912	7.63454526335915e-10	FOSL1
chr10-61992429-61993416	0.37572	-0.694537	7.65130534809069e-10	FOSL1
chr19-39719128-39720073	-0.336228	0.387234	7.66645143658054e-10	FOSL1
chr22-25090222-25091109	-0.192929	0.312207	7.66755184612161e-10	FOSL1
chr9-107615042-107615977	0.0741215	-1.46837	7.69889614796535e-10	FOSL1
chr1-232937643-232938592	0.135765	-1.03646	7.73268874267103e-10	FOSL1
chr8-19769270-19770206	-0.243459	0.277007	7.74901876068768e-10	FOSL1
chr14-99958348-99959271	-0.371032	0.457056	7.74965691308385e-10	FOSL1
chr11-71995403-71996330	0.0508759	0.170239	7.76914250112116e-10	FOSL1
chr3-190616919-190617772	0.405882	-0.781815	7.88843844367712e-10	FOSL1
chr5-55856279-55857205	-0.00363694	-1.48918	7.89223629909937e-10	FOSL1
chr1-153343520-153344438	-0.0507146	0.156228	7.90963379849533e-10	FOSL1
chr10-17655281-17656213	0.00430924	-0.572886	7.9418300767894e-10	FOSL1
chr12-104687530-104688468	-0.110759	-0.750224	7.96951412760023e-10	FOSL1
chr8-142040809-142041754	0.105803	-0.666032	8.01951453658976e-10	FOSL1
chr2-43056782-43057749	-0.328605	0.452143	8.02995128055606e-10	FOSL1
chr3-171358668-171359652	-0.123663	-1.14161	8.05352606480022e-10	FOSL1
chr17-34884724-34885665	-0.141333	0.188854	8.22642853448426e-10	FOSL1
chr17-64985694-64986585	0.129048	-0.434474	8.31054073503516e-10	FOSL1
chr20-51796000-51796959	-0.27981	0.268498	8.32121919298567e-10	FOSL1
chr16-31301731-31302678	0.0236723	-0.908525	8.3602305371653e-10	FOSL1
chr2-234414301-234415246	0.260089	-1.27568	8.41806533988452e-10	FOSL1
chr14-24659853-24660783	0.300517	-1.1588	8.45827858264895e-10	FOSL1
chr2-234619658-234620591	0.137953	-1.3237	8.53123528917667e-10	FOSL1
chr17-29178862-29179673	-0.0601748	0.213984	8.56582307847977e-10	FOSL1
chr19-15563037-15563979	0.00984764	0.229211	8.57300877271924e-10	FOSL1
chr18-2448462-2449400	0.397334	-2.22452	8.60756435277976e-10	FOSL1
chr4-179750171-179751084	-0.0162783	0.19843	8.62023657092517e-10	FOSL1
chr1-183590141-183591126	0.049913	-0.912323	8.63941070327857e-10	FOSL1
chr9-113368569-113369618	0.0259421	0.236237	8.6600329605907e-10	FOSL1
chr1-226674734-226675700	0.26458	-0.550797	8.66947908740768e-10	FOSL1
chr9-31542154-31543105	0.127732	-1.65558	8.67061196703987e-10	FOSL1
chr19-51417078-51418041	-0.0151696	-0.4128	8.68220282574562e-10	FOSL1
chr9-130785853-130786789	-0.348521	0.264207	8.71686535614659e-10	FOSL1
chr19-16324234-16325159	0.0352873	-0.224225	8.74348668156276e-10	FOSL1
chr4-138341422-138342355	0.3205	-1.0176	8.82183849763452e-10	FOSL1
chr17-4607372-4608312	-0.253533	0.241	8.84970371033361e-10	FOSL1
chr12-14577071-14578075	0.442585	-1.67426	8.85407053960872e-10	FOSL1
chr13-59468146-59469070	-0.135314	0.294789	8.90250106584479e-10	FOSL1
chr9-110878998-110879959	0.41114	-1.55397	8.92617161245132e-10	FOSL1
chr5-84437497-84438444	0.121243	-1.30315	8.96314138948234e-10	FOSL1
chr2-226114799-226115750	-0.0333877	-1.15942	8.98728992273803e-10	FOSL1
chr10-61486485-61487412	0.565174	-1.83633	9.00853269801861e-10	FOSL1
chr7-106346352-106347257	0.17794	-0.960928	9.0150321632976e-10	FOSL1
chr19-21593798-21594783	0.0450899	-0.231202	9.01620551491201e-10	FOSL1
chr18-13218365-13219218	-0.345581	0.245659	9.01905939730822e-10	FOSL1
chr9-110029180-110030137	0.323048	-0.865872	9.0199530930032e-10	FOSL1
chr3-40501755-40502669	-0.106289	0.208054	9.08666112523378e-10	FOSL1
chr16-11297271-11298203	-0.273028	0.180406	9.16160892018499e-10	FOSL1
chr6-166258643-166259565	0.053496	-0.537018	9.17070528046777e-10	FOSL1
chr9-127387994-127388955	-0.0313422	-0.641561	9.25827954255535e-10	FOSL1
chr20-31710220-31711132	0.337616	-0.320563	9.38373413396835e-10	FOSL1
chr20-52142422-52143397	0.102609	-1.1305	9.49077185458564e-10	FOSL1
chr16-3015709-3016691	-0.253212	0.304382	9.52511616189727e-10	FOSL1
chr1-66563996-66564948	-0.0218259	-1.21764	9.52557454628546e-10	FOSL1
chr8-21970779-21971715	0.371379	-0.745829	9.54856806381717e-10	FOSL1
chr1-244815247-244816207	0.205141	-0.752271	9.60383057510165e-10	FOSL1
chr8-105564874-105565912	-0.100128	0.365662	9.7853139900815e-10	FOSL1
chr6-126337069-126338001	-0.161678	-1.14109	9.8089847277824e-10	FOSL1
chr7-100344599-100345563	0.172965	-0.195612	9.8406061829036e-10	FOSL1
chr2-74618173-74619137	-0.176566	0.349795	9.90428467266176e-10	FOSL1
chr12-51395167-51396129	-0.219812	0.208411	9.95296572769219e-10	FOSL1
chr17-78592061-78593035	0.0226666	-0.568909	9.95827644249716e-10	FOSL1
chr4-10325801-10326728	-0.137851	0.219952	9.98873304489767e-10	FOSL1
chr4-154926974-154927918	-0.276582	0.352896	1.00253966149907e-09	FOSL1
chr10-133008987-133009909	0.00681319	0.258135	1.00257010443172e-09	FOSL1
chr20-709179-710448	-0.153693	0.248039	1.00486250763267e-09	FOSL1
chr22-30977999-30979009	0.139943	-0.715653	1.00623987851149e-09	FOSL1
chr12-98463897-98464822	0.189518	-0.861031	1.00828873545514e-09	FOSL1
chr20-40497750-40498739	0.450485	-0.881034	1.01325780129895e-09	FOSL1
chr9-34463413-34464371	0.68007	-0.791602	1.01473761604679e-09	FOSL1
chr22-24091498-24092433	-0.13032	0.198115	1.0168563180858e-09	FOSL1
chr3-159940944-159941772	0.322664	-0.795939	1.03610031068195e-09	FOSL1
chr11-73055680-73056617	-0.398873	0.305037	1.03665970015325e-09	FOSL1
chr17-15927704-15928663	0.216176	-0.683583	1.0437859587617e-09	FOSL1
chr19-7903285-7904202	0.0283934	-0.0935762	1.05081454826849e-09	FOSL1
chr12-92378838-92379778	-0.147686	0.32337	1.0522562466158e-09	FOSL1
chr10-78249961-78250918	0.066152	-0.988301	1.05796898572897e-09	FOSL1
chr14-75282589-75283416	-0.0191387	-0.582877	1.05907322767901e-09	FOSL1
chr6-28542524-28543453	-0.110484	0.203753	1.06681491487669e-09	FOSL1
chr3-72657358-72658305	-0.364557	0.456907	1.07098749606933e-09	FOSL1
chr10-4131295-4132216	0.317194	-1.23951	1.07340335995872e-09	FOSL1
chr13-80036604-80037526	0.0353916	-1.20229	1.08105481824783e-09	FOSL1
chr4-139528303-139529299	0.155586	-0.963652	1.08136957021871e-09	FOSL1
chr13-21016942-21017913	0.251506	-0.636885	1.08771052372547e-09	FOSL1
chr7-116876567-116877463	-0.141564	0.156074	1.09026755044284e-09	FOSL1
chr15-94176869-94177834	0.484332	-0.659931	1.09507857827287e-09	FOSL1
chr6-83974322-83975248	-0.0225309	0.190004	1.10060290657208e-09	FOSL1
chr22-42740235-42741199	-0.298247	0.24577	1.10530479345817e-09	FOSL1
chr11-105054856-105055817	0.34918	-1.56643	1.10824785813714e-09	FOSL1
chr11-13330669-13332149	-0.304303	0.419858	1.10988787925282e-09	FOSL1
chr15-42120843-42122161	0.104742	-0.708031	1.11238275396921e-09	FOSL1
chr1-27943132-27944066	-0.182383	-0.82886	1.12276772472149e-09	FOSL1
chr2-176280635-176281559	-0.165916	0.298901	1.12601855491663e-09	FOSL1
chr1-70947720-70949184	0.311607	-1.56352	1.12602522442969e-09	FOSL1
chr3-42600132-42601033	0.0598107	-0.107027	1.13029615112775e-09	FOSL1
chr13-48500467-48501399	0.167457	-1.04614	1.13986880142791e-09	FOSL1
chr3-24521213-24522145	-0.230162	0.192928	1.14120287889948e-09	FOSL1
chr15-59285696-59286621	-0.327374	0.345569	1.15106168806519e-09	FOSL1
chr2-212957324-212958268	0.0915498	-0.815972	1.15377278888332e-09	FOSL1
chr2-15115503-15116439	0.173347	-1.28341	1.16202246860719e-09	FOSL1
chr15-59976158-59977145	-0.147432	-1.2961	1.16824642614836e-09	FOSL1
chr9-36120447-36121368	-0.124661	0.218359	1.16846066093349e-09	FOSL1
chr20-50348977-50349984	0.345964	-0.832012	1.16888758414083e-09	FOSL1
chr11-57649573-57650463	0.112536	-0.221596	1.17032623237885e-09	FOSL1
chr16-23133976-23134893	-0.028442	0.235622	1.17191520704534e-09	FOSL1
chr3-169327577-169328493	0.301758	-0.850078	1.17319784201954e-09	FOSL1
chr2-70472287-70473851	-0.0504272	-0.854947	1.17737113266865e-09	FOSL1
chr13-48783005-48783962	0.13085	-0.844741	1.18336903720056e-09	FOSL1
chrX-2928481-2929496	0.14581	-0.439661	1.19727915179397e-09	FOSL1
chr6-14727821-14729168	0.306726	-0.312099	1.19883803874935e-09	FOSL1
chr17-83131099-83132032	-0.10907	0.223029	1.21217596516238e-09	FOSL1
chr19-18677693-18678651	0.0887704	-0.630992	1.21892378908303e-09	FOSL1
chr2-102155547-102156504	0.0289686	-1.05734	1.23008169970066e-09	FOSL1
chr9-7297857-7298775	-0.0692861	-0.786327	1.2421115937499e-09	FOSL1
chr17-3039476-3040435	-0.0351061	-1.17809	1.24536305747324e-09	FOSL1
chr19-44910807-44911750	-0.0214784	0.137781	1.26171984082122e-09	FOSL1
chr2-43293530-43294474	0.358156	-0.481783	1.26234815528022e-09	FOSL1
chr19-5904170-5905017	0.0844168	-0.0801004	1.27914085998401e-09	FOSL1
chr1-63403095-63404021	0.476217	-0.956368	1.28664125351496e-09	FOSL1
chr3-174440686-174441624	-0.125645	0.142643	1.29127281498418e-09	FOSL1
chr2-11890752-11891664	-0.40742	0.327472	1.31010000599466e-09	FOSL1
chr7-29351743-29352656	0.286312	-1.28891	1.31611659642298e-09	FOSL1
chr3-11604161-11605072	-0.0738951	0.211654	1.31690251677148e-09	FOSL1
chr14-51006561-51007524	0.279424	-0.778396	1.33222533202979e-09	FOSL1
chr12-131986612-131987594	-0.046682	0.274266	1.34606723866671e-09	FOSL1
chr8-49300752-49301675	-0.274904	0.258752	1.34646190898967e-09	FOSL1
chrX-124639000-124639930	-0.276525	0.554141	1.3503154527912e-09	FOSL1
chr19-908871-909691	0.21745	-0.290416	1.36505068621546e-09	FOSL1
chr11-35211919-35213142	0.119298	-0.970482	1.37758943855397e-09	FOSL1
chr10-7027993-7028935	0.565405	-0.446418	1.38316722665929e-09	FOSL1
chr11-60951935-60952885	0.0941881	-0.5965	1.38653601227915e-09	FOSL1
chr6-43383426-43384428	0.328165	-0.796234	1.3897356965712e-09	FOSL1
chr6-77341005-77341983	-0.0844719	0.22628	1.39026380428662e-09	FOSL1
chr2-152611538-152612464	0.203005	-0.775082	1.39655140379704e-09	FOSL1
chr11-13873038-13874045	-0.0719212	0.193446	1.39929584577294e-09	FOSL1
chr14-20794503-20795569	0.493053	-0.624618	1.4012047895824e-09	FOSL1
chr3-127859849-127860757	-0.504958	0.29222	1.41282019727925e-09	FOSL1
chr14-67961939-67962910	0.346307	-0.851777	1.4132185679569e-09	FOSL1
chr1-229951608-229952558	-0.192014	0.345593	1.41623872689051e-09	FOSL1
chr20-32678663-32679575	-0.0577167	0.263469	1.42023473669149e-09	FOSL1
chr10-101353513-101354433	0.0560053	-0.109196	1.44238775434972e-09	FOSL1
chr11-78448375-78449398	0.329063	-1.01199	1.44404032745639e-09	FOSL1
chr12-92461787-92462719	0.167667	-1.10344	1.45036923281238e-09	FOSL1
chr1-154384440-154385446	-0.0822414	0.251762	1.45387274533333e-09	FOSL1
chr19-3762428-3763378	0.0452535	-0.109008	1.4617660211556e-09	FOSL1
chr16-89534100-89535076	0.0710892	-0.794437	1.46300449871186e-09	FOSL1
chr12-107663000-107663923	0.316802	-1.22868	1.46362018756453e-09	FOSL1
chr22-45544326-45545250	-0.121594	0.187658	1.46417670646063e-09	FOSL1
chr8-141093869-141094733	-0.175941	-0.766028	1.47461439275899e-09	FOSL1
chr17-13986583-13987609	0.195638	-1.00726	1.4909024590106e-09	FOSL1
chr1-175733499-175734397	-0.173423	0.288404	1.49250157849878e-09	FOSL1
chr6-2542538-2543464	-0.127895	0.175328	1.50370773988944e-09	FOSL1
chr8-116889807-116890773	0.254907	-1.19114	1.50843673641434e-09	FOSL1
chr8-27361535-27362555	0.189444	-0.216721	1.51253882313779e-09	FOSL1
chr3-71280941-71281943	-0.119486	0.300622	1.54339599291257e-09	FOSL1
chr17-51429696-51430590	-0.105482	0.263678	1.54802574674866e-09	FOSL1
chr21-35508138-35509041	0.221098	-0.39402	1.55553667524936e-09	FOSL1
chr10-5233876-5234810	-0.1856	-1.20864	1.5563026357711e-09	FOSL1
chr4-15756109-15757103	0.0647111	-0.386409	1.56229919982973e-09	FOSL1
chr1-154427276-154428199	-0.10743	0.243406	1.57493162085361e-09	FOSL1
chr4-15659567-15660490	0.0438696	-0.833133	1.58463760169986e-09	FOSL1
chr1-234522204-234523106	0.201354	-0.334128	1.59957967670634e-09	FOSL1
chr3-151169393-151170418	0.0660608	-0.750597	1.60054562025002e-09	FOSL1
chr10-42646833-42647742	-0.145008	0.256545	1.60575276264534e-09	FOSL1
chr5-45105278-45106234	-0.280664	0.622084	1.60930257140272e-09	FOSL1
chr2-231373479-231374393	-0.117838	0.286238	1.61973280394359e-09	FOSL1
chr3-72460488-72461411	-0.028995	0.286609	1.62320255199595e-09	FOSL1
chr10-102776835-102777718	-0.432829	0.331282	1.62650103969034e-09	FOSL1
chr20-57627710-57628681	0.0306959	-1.05882	1.6474482033397e-09	FOSL1
chr4-74205936-74206879	-0.299698	0.233336	1.65108316138561e-09	FOSL1
chr7-10266674-10267589	-0.684194	0.491456	1.6514409358703e-09	FOSL1
chr7-69624527-69625442	-0.0949024	0.240024	1.65407139401229e-09	FOSL1
chr14-91202081-91202968	-0.165271	0.257832	1.66057373365083e-09	FOSL1
chr22-32514790-32515726	-0.305137	0.370507	1.66228552847618e-09	FOSL1
chr11-44954757-44955730	0.101797	-0.609208	1.66899145262355e-09	FOSL1
chrX-68588382-68589382	-0.0660004	0.195006	1.67197840483672e-09	FOSL1
chr13-99281619-99282567	0.146647	-0.72789	1.68047100337764e-09	FOSL1
chr4-69649276-69650252	-0.485434	0.35958	1.68641788836868e-09	FOSL1
chr19-15635161-15636083	-0.00162777	-1.02167	1.68843848775183e-09	FOSL1
chr6-32167557-32168505	-0.116647	0.209549	1.69522422567962e-09	FOSL1
chr1-69910998-69911953	0.407251	-1.47956	1.69909687515344e-09	FOSL1
chr1-75472141-75473061	-0.092328	0.261887	1.70625414315972e-09	FOSL1
chr1-629410-630393	0.0419861	0.1162	1.70783514747369e-09	FOSL1
chr3-175648780-175649743	-0.239909	0.414909	1.71067113590897e-09	FOSL1
chr12-32047565-32048463	-0.165359	0.177959	1.71220801893664e-09	FOSL1
chr14-54446957-54447911	0.201796	-0.922512	1.71268024742763e-09	FOSL1
chr6-11975243-11976188	-0.0424832	-0.595625	1.72531326552759e-09	FOSL1
chr7-15847949-15848884	0.246481	-1.65266	1.73246230786337e-09	FOSL1
chr2-123696680-123697634	0.0911943	-0.586481	1.73633971317483e-09	FOSL1
chr8-9087756-9089275	0.0099197	-0.441075	1.74839351436674e-09	FOSL1
chr6-136359647-136360629	-0.298904	0.317298	1.75079634323728e-09	FOSL1
chr20-3909721-3910655	-0.159466	0.157116	1.75689409300845e-09	FOSL1
chr6-63352455-63353475	0.189461	-0.60647	1.78192782876467e-09	FOSL1
chr20-35305405-35306309	0.33085	-0.428165	1.78285566658492e-09	FOSL1
chr11-12979777-12980675	0.257406	-1.34815	1.78812837544805e-09	FOSL1
chr22-28609641-28610559	-0.394503	0.368187	1.79334631151771e-09	FOSL1
chr22-28748796-28749745	0.219772	-0.85221	1.80486379481934e-09	FOSL1
chr1-148334273-148335335	-0.0671294	0.124447	1.81139705667848e-09	FOSL1
chr1-50257994-50258901	-0.153936	0.217722	1.81701676099429e-09	FOSL1
chr18-36602392-36603356	0.149577	-1.25117	1.82127862873079e-09	FOSL1
chr19-18478584-18479477	0.163364	-0.563398	1.8374946559859e-09	FOSL1
chr16-84952096-84953186	-0.124366	0.143742	1.83953647290214e-09	FOSL1
chr1-94755365-94756364	-0.253551	0.236294	1.84612902904283e-09	FOSL1
chr17-1717022-1717906	0.0493076	-0.126741	1.84626618874088e-09	FOSL1
chr1-66335685-66336619	0.609484	-1.17507	1.86676811084178e-09	FOSL1
chr4-54392228-54393133	0.241584	-1.05255	1.88868665793773e-09	FOSL1
chr6-44237365-44238274	0.163132	-0.135336	1.89651749764956e-09	FOSL1
chr3-25664506-25665458	0.0706667	-0.128663	1.8975101424173e-09	FOSL1
chr1-47983857-47984801	-0.156451	0.260846	1.90288740183362e-09	FOSL1
chr1-44721288-44722262	-0.142713	0.15886	1.91382284033057e-09	FOSL1
chr8-6550099-6551196	0.077658	-0.619731	1.91990418477791e-09	FOSL1
chr3-10419396-10420379	-0.110518	0.288145	1.92562953374248e-09	FOSL1
chr8-38873220-38874120	-0.422074	0.35347	1.9391408387153e-09	FOSL1
chr13-46343380-46344284	-0.239046	0.206698	1.94196569797666e-09	FOSL1
chr8-20186705-20187648	0.0494022	-0.963875	1.95329712729468e-09	FOSL1
chr8-141119233-141120173	0.226563	-0.569882	1.96853389465831e-09	FOSL1
chr3-61347671-61348652	-0.385732	0.340247	1.96927575233374e-09	FOSL1
chr5-175800341-175801294	-0.0247246	0.275301	1.97653761861614e-09	FOSL1
chr16-23784506-23785423	0.410646	-0.455815	1.98385747611117e-09	FOSL1
chr1-28114981-28115924	0.0982084	-0.857407	1.98430105389327e-09	FOSL1
chr2-42464292-42465224	-0.240239	0.460596	1.98871338927372e-09	FOSL1
chr19-39754640-39755630	0.270646	-1.56121	1.99041735466862e-09	FOSL1
chr14-89504352-89505319	-0.0607048	-0.780172	1.99382543294668e-09	FOSL1
chr2-97967655-97968598	-0.0921142	0.251997	1.99566042392361e-09	FOSL1
chr12-22898984-22899918	-0.614596	0.496762	1.99985668730924e-09	FOSL1
chr22-31937113-31938027	-0.0365143	0.191455	2.00113304441433e-09	FOSL1
chr3-48563729-48564629	0.223136	-0.404654	2.01135955726018e-09	FOSL1
chr5-72363877-72364793	0.0263605	-1.01951	2.02875558799828e-09	FOSL1
chr8-96820501-96821430	0.304972	-0.654626	2.03387389557768e-09	FOSL1
chr18-48780977-48781906	-0.0997068	0.137883	2.03439520117813e-09	FOSL1
chr11-11409550-11410443	-0.174383	0.25536	2.04514964647014e-09	FOSL1
chr3-33122577-33123673	-0.449575	0.353003	2.06060846724676e-09	FOSL1
chr1-231206905-231207836	-0.641535	0.425277	2.06089821793899e-09	FOSL1
chr15-63869298-63870199	0.105602	-0.731807	2.07341819203948e-09	FOSL1
chr7-12385080-12386015	-0.163285	0.276909	2.07954860807072e-09	FOSL1
chr13-42720153-42721079	-0.052825	-1.35677	2.08413826994421e-09	FOSL1
chr8-125163120-125164114	0.211784	-0.590604	2.08749688683969e-09	FOSL1
chr12-6953413-6954336	0.0676393	-0.267483	2.08764608214819e-09	FOSL1
chr3-188136856-188137802	0.359844	-1.43377	2.10843254020476e-09	FOSL1
chr8-8796978-8797950	0.151436	-0.36788	2.12491455976705e-09	FOSL1
chr6-170405087-170406037	0.0899537	-1.1461	2.12727221386076e-09	FOSL1
chr3-161035520-161036347	0.33077	-1.06235	2.1309877827707e-09	FOSL1
chr3-113757159-113758089	-0.113341	0.263003	2.1405491950632e-09	FOSL1
chr19-39745339-39746258	-0.156647	-1.27098	2.1429511378806e-09	FOSL1
chr14-77698349-77699284	-0.130555	0.255584	2.14547388123195e-09	FOSL1
chr17-36540397-36541333	0.0670365	0.236194	2.14906334123534e-09	FOSL1
chrX-124212447-124213337	0.0411462	-1.46696	2.15758249303099e-09	FOSL1
chr6-11731820-11732790	0.379153	-1.01286	2.16678501806611e-09	FOSL1
chr7-139722937-139723923	-0.112704	-1.04923	2.17533365797358e-09	FOSL1
chr17-74931110-74931979	-0.0313427	0.248859	2.18779669196728e-09	FOSL1
chr12-45755364-45756297	-0.342427	0.349183	2.19337174956881e-09	FOSL1
chr14-58898296-58899288	0.0342675	-0.973586	2.1982877179164e-09	FOSL1
chr10-69061235-69062231	0.095379	-0.39954	2.22671277524345e-09	FOSL1
chr12-96988641-96989528	-0.182162	0.246894	2.22908643247944e-09	FOSL1
chr11-121091221-121092168	0.603842	-1.32922	2.23347606305055e-09	FOSL1
chr7-36336168-36337111	-0.214857	0.277524	2.23884233106823e-09	FOSL1
chr1-168503796-168504753	0.0215712	-1.31282	2.27229331051044e-09	FOSL1
chr12-7068440-7069432	-0.0774221	0.185767	2.28327780335799e-09	FOSL1
chr3-149277080-149278115	0.182816	-0.673803	2.29888430713669e-09	FOSL1
chr19-8517354-8518263	0.153649	-0.70791	2.30218396623853e-09	FOSL1
chr2-40384449-40385366	0.504405	-1.8726	2.3022093253247e-09	FOSL1
chr7-43540181-43541111	-0.052105	0.28465	2.30675857111339e-09	FOSL1
chr20-40688820-40689734	-0.0383149	0.193653	2.30696045521226e-09	FOSL1
chr2-69926788-69927747	-0.258801	-0.868534	2.31445653872141e-09	FOSL1
chr10-28494117-28495037	-0.296793	0.234991	2.31608823199964e-09	FOSL1
chr8-47556951-47557877	-0.0304803	0.225129	2.31888729146777e-09	FOSL1
chr2-33496862-33497741	0.177731	-1.01618	2.32081616983621e-09	FOSL1
chr19-18436883-18437748	-0.100651	0.149341	2.34787812181703e-09	FOSL1
chr6-159062149-159063068	-0.158675	-0.956548	2.36315398481241e-09	FOSL1
chr1-210883486-210884395	0.446455	-2.0563	2.36471821233156e-09	FOSL1
chr19-51372450-51373408	-0.0430767	-0.602737	2.37003112961738e-09	FOSL1
chr1-208139052-208140082	0.0875048	-0.929948	2.38194265756066e-09	FOSL1
chr7-125423480-125424409	0.212132	-1.05958	2.39128913106512e-09	FOSL1
chr4-25099246-25100160	-0.225069	0.269044	2.41121419959922e-09	FOSL1
chr13-113296691-113297607	0.128374	-0.109633	2.41687589614284e-09	FOSL1
chr5-146548745-146549661	0.436525	-1.58393	2.42688547492643e-09	FOSL1
chr9-84342861-84343789	-0.194484	0.261729	2.42758625330881e-09	FOSL1
chr7-125391667-125392612	0.203524	-0.937776	2.43203557280017e-09	FOSL1
chr6-39187155-39188090	-0.204816	0.169656	2.43653047626225e-09	FOSL1
chr15-40902269-40903170	0.200657	-0.607737	2.44349155740153e-09	FOSL1
chr3-49350961-49352073	0.0726034	-0.430269	2.45619536638784e-09	FOSL1
chr3-192830060-192831041	0.0472566	0.3194	2.46470632915806e-09	FOSL1
chr15-97960052-97960966	0.0777997	-0.102131	2.47717100537063e-09	FOSL1
chr20-16243257-16244184	-0.339631	0.424061	2.49844648353031e-09	FOSL1
chr9-131656182-131657105	-0.180139	-0.400481	2.50945490441381e-09	FOSL1
chr4-5144115-5145045	-0.129022	0.245185	2.51815136756122e-09	FOSL1
chr14-93073863-93074843	-0.0459582	-0.681122	2.52464667217205e-09	FOSL1
chr11-57242141-57243090	-0.30045	0.34589	2.53941636807259e-09	FOSL1
chr17-8220784-8221640	-0.0490097	0.128858	2.54867193409813e-09	FOSL1
chr11-45659480-45660398	-0.029509	0.216631	2.55272289385256e-09	FOSL1
chr20-53903313-53904266	0.290331	-0.708093	2.55924204988302e-09	FOSL1
chr2-201219809-201220748	-0.159376	0.27504	2.56063294774272e-09	FOSL1
chr7-87933730-87934663	-0.1724	0.165741	2.56575443644405e-09	FOSL1
chr6-85483688-85484652	-0.118583	0.226744	2.57223844479264e-09	FOSL1
chr9-96050425-96051355	-0.256149	0.333119	2.58359178623776e-09	FOSL1
chr10-124290094-124290929	0.280342	-0.982197	2.58953229315597e-09	FOSL1
chr18-23422523-23423489	0.137935	-0.236249	2.60428647607386e-09	FOSL1
chr2-97983419-97984363	-0.262366	0.309265	2.61976666080789e-09	FOSL1
chr12-27237954-27238982	0.014446	-0.631171	2.62106900445198e-09	FOSL1
chr6-151497913-151498887	0.42808	-1.55195	2.62203661711364e-09	FOSL1
chr16-51003672-51004581	-0.338283	0.454108	2.62361208088662e-09	FOSL1
chr11-821836-822699	0.270118	-0.568714	2.64343085167391e-09	FOSL1
chr15-89226362-89227302	-0.112407	0.205484	2.64513318999878e-09	FOSL1
chr4-23945313-23946255	-0.0191963	-0.688407	2.6483955812807e-09	FOSL1
chr4-25760229-25761178	0.551072	-1.20338	2.65213221925015e-09	FOSL1
chr3-132283135-132284043	0.299976	-0.807117	2.66290821605196e-09	FOSL1
chr1-147617738-147618700	0.309962	-0.896745	2.68174965107445e-09	FOSL1
chr11-128565620-128566578	-0.216524	-1.26295	2.68326344811363e-09	FOSL1
chr3-169227660-169228635	-0.0483734	-0.777198	2.68738311473053e-09	FOSL1
chr20-4814222-4815250	0.218532	-0.628562	2.69393556551129e-09	FOSL1
chr12-3728123-3729126	0.11216	-0.502732	2.69566920427886e-09	FOSL1
chr19-42452480-42453444	0.116244	-1.1581	2.69694670483001e-09	FOSL1
chr11-128713573-128714572	0.233955	-0.722538	2.74217426790277e-09	FOSL1
chr9-86127027-86128014	-0.150795	0.193576	2.75305120908212e-09	FOSL1
chr14-74084214-74085145	0.0857077	-0.0844994	2.77616508438711e-09	FOSL1
chr2-47076993-47077944	-0.0158648	0.304083	2.78960614242627e-09	FOSL1
chr6-42016819-42017745	-0.0171019	0.125936	2.79148303761194e-09	FOSL1
chr5-147216348-147217286	-0.414662	0.26191	2.7936210728057e-09	FOSL1
chr4-48203511-48204401	-0.0914169	0.175649	2.7939275894608e-09	FOSL1
chr3-12187514-12188475	0.116909	-0.678327	2.80352958771762e-09	FOSL1
chr7-47796680-47797637	-0.166641	0.336786	2.80461874634261e-09	FOSL1
chr19-54377902-54378867	0.0100238	-0.911542	2.80706127709347e-09	FOSL1
chr2-65922550-65923483	0.234281	-1.11854	2.81028063194109e-09	FOSL1
chr9-94860741-94861714	0.223315	-0.691858	2.81230702002287e-09	FOSL1
chr12-55548231-55549088	0.12958	-1.76154	2.81497627593078e-09	FOSL1
chrX-47712394-47713353	-0.166639	0.264488	2.82808957848047e-09	FOSL1
chr6-90350449-90351395	0.115866	-0.796295	2.83538179429887e-09	FOSL1
chr4-36337549-36338480	-0.0208099	-1.42661	2.83584063253631e-09	FOSL1
chr20-53906831-53907705	0.344745	-0.573423	2.8490538172019e-09	FOSL1
chr17-2784961-2785697	-0.226812	0.214382	2.85331404304083e-09	FOSL1
chr8-25243357-25244332	-0.146857	-0.969985	2.88293919937608e-09	FOSL1
chr6-4910868-4911785	0.153279	-0.218912	2.88440083418599e-09	FOSL1
chr11-102760072-102761023	-0.0291845	-1.03515	2.88518842740069e-09	FOSL1
chr19-14142415-14143352	-0.182452	0.182507	2.91313820457025e-09	FOSL1
chr3-35745126-35746036	0.230379	-1.84639	2.92764105877353e-09	FOSL1
chr9-88322647-88323589	0.209709	-1.46023	2.93378814069333e-09	FOSL1
chr16-67440972-67441901	0.0171444	0.211871	2.95412072957999e-09	FOSL1
chr15-63497617-63498575	0.00425855	-0.513831	2.97371296748856e-09	FOSL1
chr9-108913095-108914070	0.507612	-1.36477	2.98714199852393e-09	FOSL1
chr6-110819607-110820528	-0.214705	0.215975	2.98865567004745e-09	FOSL1
chrX-4935578-4936513	0.538687	-1.40614	2.99777718689952e-09	FOSL1
chr18-11880344-11881277	-0.13315	0.271813	3.0116064717271e-09	FOSL1
chr1-21866042-21866959	-0.104727	0.188157	3.01319610311119e-09	FOSL1
chr2-37822480-37823470	0.297832	-0.741025	3.01526173405378e-09	FOSL1
chr1-175409736-175410610	-0.1504	0.159034	3.03465971601295e-09	FOSL1
chr19-7920108-7921136	0.0844003	-0.0813547	3.07391456071609e-09	FOSL1
chr6-11519044-11519997	-0.15871	-1.3947	3.08160599886909e-09	FOSL1
chr7-77238366-77239312	0.203223	-1.32308	3.10297542271376e-09	FOSL1
chr2-209472253-209473242	-0.00737599	-0.911969	3.14319770619125e-09	FOSL1
chr5-113507266-113508215	0.307866	-1.13132	3.16006316041262e-09	FOSL1
chr2-73451314-73452271	0.156057	-0.874202	3.17286965027864e-09	FOSL1
chr3-52210327-52211236	0.331452	-0.840552	3.18513308429518e-09	FOSL1
chr6-157316883-157317914	0.188777	-0.214747	3.19620811547018e-09	FOSL1
chr16-79716742-79717694	-0.0889749	-1.15229	3.20347676490943e-09	FOSL1
chr9-89993845-89994807	0.217719	-0.942531	3.20835740523588e-09	FOSL1
chr19-4556094-4557050	-0.0180307	0.142883	3.21883458182008e-09	FOSL1
chr4-143558713-143559702	-0.147948	0.157575	3.28765691460916e-09	FOSL1
chr4-122749397-122750289	-0.152246	0.268444	3.2937002330568e-09	FOSL1
chr19-2710167-2711066	0.125963	-0.890168	3.29685708535038e-09	FOSL1
chr18-34709657-34710601	0.00713557	-1.32458	3.30451067251013e-09	FOSL1
chr3-155130876-155131827	-0.321758	0.364055	3.30975185652358e-09	FOSL1
chr12-12010021-12011046	-0.0612673	-0.453626	3.32210040460809e-09	FOSL1
chr18-63969837-63970685	0.276616	-0.463279	3.33674977519223e-09	FOSL1
chr6-79518472-79519490	-0.185501	0.276201	3.34294828770577e-09	FOSL1
chr1-116415471-116416385	-0.010113	0.170889	3.35388233170062e-09	FOSL1
chr13-40764248-40765237	-0.0783035	0.366953	3.4104738152419e-09	FOSL1
chr2-120606622-120607542	-0.24742	0.437135	3.42693619572624e-09	FOSL1
chr1-94634741-94635671	-0.309057	0.255069	3.43373855067129e-09	FOSL1
chr10-10662493-10663459	0.397213	-1.79636	3.43859609606267e-09	FOSL1
chr11-12215624-12216462	-0.154498	0.228704	3.44885992609693e-09	FOSL1
chr22-25076087-25077050	-0.0944234	0.258543	3.48247913396945e-09	FOSL1
chr13-50625803-50626773	0.412516	-0.786585	3.49395622277238e-09	FOSL1
chr6-41228379-41229342	0.346413	-0.382638	3.51585933531724e-09	FOSL1
chr2-69774688-69775618	0.212887	-0.929576	3.54035929599339e-09	FOSL1
chr3-71099895-71100941	-0.431657	0.402393	3.54183209979379e-09	FOSL1
chr4-35760665-35761646	-0.168154	0.209732	3.545883271834e-09	FOSL1
chr22-32325200-32326110	-0.373405	0.377962	3.57051315775526e-09	FOSL1
chr8-59327337-59328293	0.403108	-1.16105	3.58186284761418e-09	FOSL1
chr15-69758718-69759587	0.16987	-0.559246	3.58458017655891e-09	FOSL1
chr6-14270728-14271678	0.35915	-0.235324	3.59311559130973e-09	FOSL1
chr20-43752245-43753210	-0.114435	-0.862685	3.59622246267431e-09	FOSL1
chr1-13662156-13663080	-0.711747	0.439099	3.63531696379849e-09	FOSL1
chr9-5851166-5852099	-0.122443	-0.806091	3.64100098812699e-09	FOSL1
chr1-116678817-116679542	-0.18805	0.26708	3.65391697781993e-09	FOSL1
chr1-160891184-160892118	-0.0852513	0.263692	3.65906586053229e-09	FOSL1
chr14-24377428-24378361	0.0578603	0.331398	3.65999104020928e-09	FOSL1
chr2-148161681-148162630	-0.0274633	0.256165	3.67256631011506e-09	FOSL1
chr17-73318461-73319334	-0.298221	0.279705	3.70209785321834e-09	FOSL1
chr12-111838093-111839022	-0.222151	0.323905	3.70899127848904e-09	FOSL1
chr4-74452786-74453710	-0.227744	0.287365	3.72915387274146e-09	FOSL1
chr3-9396557-9397744	0.0596064	-0.0730421	3.74957304805967e-09	FOSL1
chr4-13977417-13978365	0.0360965	-0.693281	3.79397624128653e-09	FOSL1
chr3-113882378-113883272	-0.0508747	0.359044	3.79575753795862e-09	FOSL1
chr7-137755134-137756052	-0.0958475	-1.54181	3.80411300771167e-09	FOSL1
chr4-128471347-128472271	-0.021971	0.180242	3.80845688101519e-09	FOSL1
chr14-68987423-68988357	-0.095143	0.229909	3.82333670257942e-09	FOSL1
chr20-50222885-50223846	0.394959	-1.07147	3.84194223898106e-09	FOSL1
chr1-162284368-162285255	-0.399452	0.35741	3.84623123452164e-09	FOSL1
chr3-58801300-58802302	0.0569548	-1.1984	3.85110126337208e-09	FOSL1
chr18-9008765-9009703	-0.0958937	0.194021	3.87394749993592e-09	FOSL1
chr15-73569063-73569983	-0.216056	0.267936	3.87820193761838e-09	FOSL1
chr5-116543242-116544178	-0.182221	0.241467	3.87952292463009e-09	FOSL1
chr18-21163711-21164681	0.0984347	-0.490229	3.88042404674846e-09	FOSL1
chr5-66850402-66851329	0.507987	-1.43149	3.88390624540085e-09	FOSL1
chr5-80078638-80079590	-0.145852	0.245481	3.89359706458165e-09	FOSL1
chr2-174778193-174779174	0.318604	-0.712366	3.90902853061117e-09	FOSL1
chr10-96857316-96859160	-0.305573	0.329112	3.90932214132597e-09	FOSL1
chr14-75280838-75281781	0.174665	-0.400931	3.92177684678816e-09	FOSL1
chr10-102112029-102112949	-0.0860468	0.156625	3.94998362330968e-09	FOSL1
chr3-160129275-160130223	0.151274	-0.970802	3.95039935126051e-09	FOSL1
chr15-78789769-78790750	0.0745924	-0.621759	3.95145587730942e-09	FOSL1
chr4-39792254-39793202	-0.164859	0.22026	3.96026706975775e-09	FOSL1
chr3-105798166-105799130	-0.00683841	-0.867217	3.99084425409926e-09	FOSL1
chr17-40314304-40315197	0.194937	-0.232894	3.9924949266891e-09	FOSL1
chr2-101328123-101329074	0.0591544	-1.07041	4.05894878040039e-09	FOSL1
chr14-72401506-72402431	0.0775531	-0.937279	4.08186958562988e-09	FOSL1
chr11-35044947-35045903	0.318333	-0.8993	4.08894913989588e-09	FOSL1
chr3-18740859-18741838	-0.188502	-0.834031	4.1230141658777e-09	FOSL1
chr12-106984428-106985379	-0.150909	0.272363	4.13697957833967e-09	FOSL1
chr1-59692270-59693217	0.269024	-0.887478	4.18260432473158e-09	FOSL1
chr2-9993227-9994183	-0.0261912	0.27662	4.21390228704828e-09	FOSL1
chrX-2542875-2543807	-0.364367	0.359954	4.22284409079821e-09	FOSL1
chr1-202056654-202057578	-0.272187	0.240264	4.24695934084391e-09	FOSL1
chr15-38127108-38128043	-0.0205773	-1.00935	4.25129295686687e-09	FOSL1
chr15-48580032-48580984	-0.211411	0.214755	4.2551687853774e-09	FOSL1
chr6-33960675-33961603	-0.039567	0.181231	4.26829102431708e-09	FOSL1
chr22-43381375-43382334	0.391472	-1.10432	4.2811332179414e-09	FOSL1
chr17-58983969-58984961	0.505522	-0.972423	4.29509571177005e-09	FOSL1
chr21-42973938-42974849	0.0588193	-0.0775849	4.30053131668099e-09	FOSL1
chr14-89720543-89721487	0.190808	-0.774836	4.30296492936552e-09	FOSL1
chr20-59163306-59164223	0.485502	-1.84271	4.30452894697426e-09	FOSL1
chr6-5351523-5352451	-0.428579	0.364008	4.3111258682627e-09	FOSL1
chr4-82410246-82411409	-0.1378	0.366028	4.32070170015114e-09	FOSL1
chr21-14591595-14592548	0.0925988	-1.62061	4.32186047044334e-09	FOSL1
chr1-172473077-172474025	0.343356	-0.866145	4.35261007440166e-09	FOSL1
chr3-71629264-71630283	0.149181	-1.22163	4.35507578340525e-09	FOSL1
chr3-56783587-56784548	-0.216043	-0.624209	4.36995005268896e-09	FOSL1
chr15-88605347-88606281	-0.276344	0.304661	4.38489973773649e-09	FOSL1
chr9-2657107-2658052	0.273432	-1.29073	4.39828827901951e-09	FOSL1
chr19-42217356-42218230	0.0948867	-0.119402	4.4109923517004e-09	FOSL1
chr21-34148044-34148979	-0.292394	0.33168	4.41383425189428e-09	FOSL1
chr16-17173062-17173986	-0.0210007	-1.56645	4.41837949439968e-09	FOSL1
chr1-121594860-121595777	-0.160587	0.368746	4.46006135828597e-09	FOSL1
chr21-32520694-32521628	0.356448	-0.704112	4.47066058383648e-09	FOSL1
chr1-25556359-25557328	-0.441458	0.285342	4.52214617193403e-09	FOSL1
chr18-23071023-23071978	0.045178	-0.974212	4.52234861172896e-09	FOSL1
chr2-33335957-33336942	0.422616	-1.57661	4.58825103176838e-09	FOSL1
chr3-114213729-114214641	0.0770661	-0.619406	4.60604447917669e-09	FOSL1
chr21-42403452-42404386	-0.0718164	0.202053	4.63254465699741e-09	FOSL1
chr12-71721526-71722466	-0.109087	0.258143	4.66494947968987e-09	FOSL1
chr11-120126333-120127272	-0.298994	0.302247	4.70733584491007e-09	FOSL1
chr16-27230411-27231318	-0.128668	0.204618	4.72231830557343e-09	FOSL1
chr7-30760953-30761890	-0.140061	0.179713	4.72265042782123e-09	FOSL1
chr14-22918821-22919727	0.10348	-0.101692	4.77394642651507e-09	FOSL1
chr22-26572904-26573886	0.236438	-0.285406	4.77814672294194e-09	FOSL1
chr8-47369130-47370057	-0.201494	-0.495241	4.80106318815728e-09	FOSL1
chr10-46077131-46078084	0.202417	-0.678084	4.80488459921646e-09	FOSL1
chr1-101291293-101292260	-0.216231	-0.731917	4.80577450203387e-09	FOSL1
chr3-47404685-47405684	0.0127183	0.178863	4.80932105334688e-09	FOSL1
chr17-49424230-49425145	-0.278542	0.288873	4.80996996787025e-09	FOSL1
chr4-158294778-158295743	0.0268513	-1.1713	4.81238155424005e-09	FOSL1
chr2-46385882-46386840	-0.184684	-0.980566	4.82177348297746e-09	FOSL1
chr5-35319386-35320338	-0.13647	-2.19753	4.83611104262516e-09	FOSL1
chr12-3896724-3897615	0.0332025	-1.22205	4.84964591299707e-09	FOSL1
chr4-110492243-110493175	0.0363978	-1.34254	4.85451991837464e-09	FOSL1
chr10-17831103-17832018	0.598911	-1.38109	4.8557789282985e-09	FOSL1
chr20-45726741-45727669	0.119699	-1.24456	4.85826749446385e-09	FOSL1
chr18-44507472-44508428	0.116118	-1.38729	4.86402629197431e-09	FOSL1
chr11-115709046-115709988	-0.25309	-1.3697	4.88603728860182e-09	FOSL1
chr8-1745856-1746696	0.136676	-0.236079	4.89143646556156e-09	FOSL1
chr15-55220976-55221970	0.195508	-0.519802	4.90836204699989e-09	FOSL1
chr9-116466156-116467452	-0.111044	0.218572	4.91187096317866e-09	FOSL1
chr2-136143768-136144736	0.163634	-0.609497	4.92885052982675e-09	FOSL1
chr5-160232930-160233863	-0.122489	0.216026	5.05580850655086e-09	FOSL1
chr4-108359869-108360873	-0.252754	0.247925	5.06810705670343e-09	FOSL1
chr11-128725264-128726165	0.0830364	-0.72778	5.08237238231587e-09	FOSL1
chr9-73151315-73152277	-0.0513282	-0.550196	5.09956911131184e-09	FOSL1
chr19-39749656-39750671	0.677112	-1.72531	5.11047765827209e-09	FOSL1
chr16-31869432-31870302	0.372283	-0.610338	5.11212769889659e-09	FOSL1
chr4-105060382-105061220	0.216076	-0.637698	5.11431205649366e-09	FOSL1
chr1-41694842-41695787	-0.200036	0.269839	5.12640567095832e-09	FOSL1
chr6-37191515-37192432	-0.126971	0.171155	5.12768157786937e-09	FOSL1
chr5-1105381-1106310	-0.0502074	0.125992	5.13601821615075e-09	FOSL1
chr6-154650088-154651046	-0.116009	0.284681	5.18856012326643e-09	FOSL1
chr12-106195336-106196266	0.2484	-1.47207	5.25564867439214e-09	FOSL1
chr2-69997034-69997971	0.250245	-0.336962	5.27615655374303e-09	FOSL1
chr11-3604641-3605593	-0.163154	0.215881	5.29109591868586e-09	FOSL1
chr3-127585741-127586686	-0.0672771	0.23156	5.30333230552768e-09	FOSL1
chr9-81665028-81665951	-0.205453	0.466379	5.31031472493522e-09	FOSL1
chr2-238381301-238383154	0.117293	-0.580492	5.34484057527792e-09	FOSL1
chr14-90294530-90295445	0.307064	-0.871947	5.34566651060182e-09	FOSL1
chr5-171714593-171715515	-0.289008	0.297644	5.35915436318864e-09	FOSL1
chr5-36241662-36242538	0.0242467	-0.106355	5.38121576187531e-09	FOSL1
chr13-32115946-32116892	0.288238	-0.766969	5.38552860133582e-09	FOSL1
chr9-5435658-5436577	0.328391	-0.60723	5.40780053749681e-09	FOSL1
chr19-17109756-17110716	0.09098	-0.487063	5.42128321161445e-09	FOSL1
chr12-110256478-110257409	-0.0215806	-0.619861	5.42281710658105e-09	FOSL1
chr7-102443139-102444044	0.0998546	-0.768664	5.42541577854958e-09	FOSL1
chr9-78325089-78326005	-0.369603	0.29386	5.43171947787132e-09	FOSL1
chr8-61076200-61077138	0.072054	0.146135	5.45517840014626e-09	FOSL1
chr15-85535601-85536553	-0.0442026	-1.04911	5.46042987429987e-09	FOSL1
chr3-57935265-57936187	-0.127543	0.196638	5.4859490224887e-09	FOSL1
chr16-81831439-81832364	0.0901359	-0.489695	5.4902073484986e-09	FOSL1
chr1-43069278-43070393	-0.264967	0.21291	5.49296211443198e-09	FOSL1
chr10-14579312-14580224	0.320431	-1.84453	5.5226798308498e-09	FOSL1
chr14-70213578-70214564	0.295339	-0.794207	5.54486267901272e-09	FOSL1
chr12-95100024-95100986	-0.171539	0.216899	5.54797784028923e-09	FOSL1
chr1-92728419-92729373	0.0952126	-1.05313	5.55330337891702e-09	FOSL1
chr6-36369143-36370084	0.378866	-0.792613	5.57454371967883e-09	FOSL1
chr10-43120584-43121533	0.398692	-0.824117	5.59599678520891e-09	FOSL1
chr14-88613259-88614233	-0.127801	-1.10637	5.60633172453997e-09	FOSL1
chr6-133254302-133255262	0.355943	-1.2539	5.61475880441027e-09	FOSL1
chr14-91060397-91061296	0.0819451	-0.083055	5.61817686026091e-09	FOSL1
chr8-142021038-142021985	0.0616945	-0.848586	5.62835139445462e-09	FOSL1
chr9-36758831-36759784	-0.22682	0.249199	5.6552033488011e-09	FOSL1
chr2-65554511-65555457	0.361354	-0.503643	5.754010016695e-09	FOSL1
chr19-11084794-11085857	-0.0744416	0.241199	5.75846775782359e-09	FOSL1
chr17-39415919-39416852	-0.138848	0.239978	5.76442899460673e-09	FOSL1
chr3-108005850-108006790	-0.161918	0.214209	5.80854857075898e-09	FOSL1
chr3-87090487-87091311	-0.299737	0.302254	5.83776255445295e-09	FOSL1
chr7-93004652-93005566	-0.0829153	0.234295	5.84549389210091e-09	FOSL1
chr3-188974644-188975598	0.466886	-1.31727	5.85239560532467e-09	FOSL1
chr2-37919451-37920375	-0.103569	0.207	5.85319957818513e-09	FOSL1
chr1-181548215-181549155	-0.456183	0.308473	5.86951192601032e-09	FOSL1
chr19-42268510-42269344	0.0799349	-0.0810756	5.87174742035714e-09	FOSL1
chr4-2261899-2262829	0.0492293	-0.0817597	5.88551498327742e-09	FOSL1
chr2-237677661-237678611	0.166996	-0.541392	5.90496355622749e-09	FOSL1
chr4-147799682-147800601	0.353354	-0.911565	5.91921355695477e-09	FOSL1
chr16-80590817-80591757	0.321412	-0.811994	5.9240276181635e-09	FOSL1
chr16-23821657-23822587	-0.105144	0.261304	5.96681435079927e-09	FOSL1
chr8-37873579-37874553	0.176503	-0.619342	5.97977126977419e-09	FOSL1
chr3-186097444-186098408	-0.314266	0.284312	5.99829195284856e-09	FOSL1
chr1-69054867-69055880	-0.287006	0.328957	6.00526326992011e-09	FOSL1
chr4-76918809-76919740	0.162712	-1.19054	6.02231510423798e-09	FOSL1
chr17-64152202-64153114	-0.37651	0.296585	6.06942954915847e-09	FOSL1
chr13-46751555-46752537	0.127484	-0.684036	6.10074951352579e-09	FOSL1
chr10-31000410-31001371	0.509371	-1.06626	6.11195738343224e-09	FOSL1
chr13-98105663-98106608	-0.253698	0.295886	6.13420769686129e-09	FOSL1
chr6-72560664-72561592	-0.200033	0.172355	6.14186789599793e-09	FOSL1
chr19-45496624-45497503	0.0781339	-0.130872	6.14790422376441e-09	FOSL1
chr1-108521694-108522669	0.0555632	-1.01538	6.21457545510927e-09	FOSL1
chr6-137155553-137156481	0.128695	-0.914845	6.22692936989175e-09	FOSL1
chr1-184031027-184032022	0.112358	-0.754368	6.25168994466649e-09	FOSL1
chr14-23279902-23280830	-0.099528	0.317998	6.28431604838019e-09	FOSL1
chr2-446941-447912	-0.331672	0.407151	6.29660663364738e-09	FOSL1
chr3-56980523-56981504	-0.0588829	-0.471653	6.2969973877145e-09	FOSL1
chr13-52187129-52188061	-0.236607	0.191959	6.34674785499659e-09	FOSL1
chr12-1668680-1669618	0.00946789	-0.346517	6.38090049797004e-09	FOSL1
chr4-26937155-26938199	-0.065813	0.321884	6.38790741438248e-09	FOSL1
chr8-40685285-40686244	0.142312	-1.00334	6.39187316540366e-09	FOSL1
chr8-111397776-111398754	-0.680554	0.506903	6.39426448612415e-09	FOSL1
chr22-22735784-22736723	-0.285901	-1.0222	6.45293204384246e-09	FOSL1
chr10-84328132-84329001	0.0964713	-0.112637	6.47278364090036e-09	FOSL1
chr3-161016475-161017409	-0.216092	0.343039	6.52219309222769e-09	FOSL1
chr16-1942894-1943822	0.0473404	-0.13547	6.53426282496788e-09	FOSL1
chr6-163679518-163680482	-0.0655181	0.24912	6.53455585931314e-09	FOSL1
chr1-235040699-235041765	0.208289	-0.882426	6.55752408887782e-09	FOSL1
chr9-17319595-17320538	-0.256022	0.263476	6.57488098073848e-09	FOSL1
chr10-48606557-48607487	0.0792294	-0.753616	6.6060632077845e-09	FOSL1
chr4-99855596-99856603	-0.0224741	-0.68918	6.61021119240632e-09	FOSL1
chr13-28117693-28118653	-0.521514	0.494094	6.6291090541363e-09	FOSL1
chr13-33363042-33364001	0.0889739	-1.01493	6.67651537934429e-09	FOSL1
chr5-57118751-57119698	-0.168832	0.267749	6.7063808279531e-09	FOSL1
chr22-32905201-32906103	-0.134205	0.277257	6.72687060287622e-09	FOSL1
chr11-3168952-3169924	-0.163184	0.160787	6.72970288371903e-09	FOSL1
chr13-97257705-97258652	0.268088	-0.268027	6.76151208797821e-09	FOSL1
chr19-4976136-4977073	0.138297	-0.3656	6.76452292132733e-09	FOSL1
chr3-71779649-71780622	0.431439	-0.654657	6.80888836777956e-09	FOSL1
chr17-524265-525207	0.0957136	-1.184	6.83453138480124e-09	FOSL1
chr18-9191367-9192288	-0.0248144	0.187482	6.84876076742103e-09	FOSL1
chr6-149963337-149964278	0.119563	-0.155038	6.9295769213934e-09	FOSL1
chr20-55102889-55103846	-0.13206	0.305465	6.93922079800352e-09	FOSL1
chr13-36417720-36418693	0.0873684	-0.473092	6.94676365505473e-09	FOSL1
chr2-136118945-136119809	-0.0122705	-0.411252	6.97357295066118e-09	FOSL1
chr15-48617335-48618252	0.0783519	-1.38187	7.00595271283924e-09	FOSL1
chr20-44456718-44457626	-0.256693	0.216921	7.03360516489586e-09	FOSL1
chr19-55443431-55444369	-0.0969258	0.151927	7.05638926239367e-09	FOSL1
chr16-11072526-11073403	-0.129879	0.246207	7.11603086164479e-09	FOSL1
chr12-30762731-30763658	-0.129891	0.227744	7.12554436380528e-09	FOSL1
chr3-129773556-129774517	-0.194732	0.201681	7.13696149775615e-09	FOSL1
chr10-1612729-1613525	-0.299027	0.255548	7.14195235825482e-09	FOSL1
chr3-171977613-171978518	0.199623	-1.12054	7.17308310287082e-09	FOSL1
chr14-75350240-75351165	-0.115467	0.13727	7.21670004799885e-09	FOSL1
chr11-94574234-94575202	0.0213443	-1.31122	7.22105044663484e-09	FOSL1
chr17-77465252-77466274	0.0670749	-0.469712	7.23228376093953e-09	FOSL1
chr20-704463-705386	-0.374073	0.33623	7.26911947873401e-09	FOSL1
chr9-92295102-92296490	-0.186574	0.181197	7.29119386054962e-09	FOSL1
chr2-232320040-232321004	-0.175539	0.240525	7.29257192195221e-09	FOSL1
chr4-88297826-88298757	-0.514317	0.310509	7.32317656324038e-09	FOSL1
chr6-24951564-24952511	0.481934	-0.93654	7.3290753751227e-09	FOSL1
chr13-114065069-114065965	0.127002	-0.163774	7.34343892487555e-09	FOSL1
chr20-44863347-44864251	-0.524564	0.357292	7.3781267310975e-09	FOSL1
chr3-139221744-139222673	-0.187949	0.253423	7.41541312820549e-09	FOSL1
chr16-11639963-11640864	0.287061	-0.541981	7.41761094284792e-09	FOSL1
chr16-28534155-28535157	0.156744	-0.784031	7.42706304839517e-09	FOSL1
chr17-75570904-75571902	0.0719618	-0.477178	7.42876604651933e-09	FOSL1
chr17-17723108-17724000	-0.136176	0.198864	7.47404627734499e-09	FOSL1
chr18-48605116-48606085	-0.132124	0.166562	7.50401790162256e-09	FOSL1
chr10-102322618-102323566	0.442143	-0.692178	7.50694243411996e-09	FOSL1
chr1-248828609-248829555	0.327434	-0.349431	7.50767391903328e-09	FOSL1
chr1-83959948-83960845	-0.0909015	-1.1266	7.58204797099011e-09	FOSL1
chr9-120735055-120736021	-0.0759167	-0.711091	7.58810007943243e-09	FOSL1
chr1-13723466-13724444	0.654885	-1.04313	7.59823984292536e-09	FOSL1
chr17-43700995-43701911	-0.0483395	-0.506422	7.63468170808162e-09	FOSL1
chr1-175782787-175783767	-0.45638	0.405197	7.64235707957273e-09	FOSL1
chr2-102340501-102341447	0.137183	-0.809564	7.65738488118926e-09	FOSL1
chr16-80417572-80418501	-0.197034	0.300034	7.68416627814502e-09	FOSL1
chr16-21339711-21340642	-0.60314	0.361787	7.71011327388908e-09	FOSL1
[truncated: 137,925 more rows]
