# Supplementary material for: Transcription factor networks disproportionately enrich for heritability of blood cell phenotypes
Source: Science. Author manuscript; Available in PMC 2025 Jun 16. (PMC12168499; doi:10.1126/science.ads7951)
Supplement: Table S6 [file NIHMS2076308-supplement-Table_S6.xlsx]

## Sheet: TF-sensitive
LDSC results for TF-sensitive ACRs and blood cell traits
Trait	Prop._SNPs	Prop._h2	Prop._h2_std_error	Enrichment	Enrichment_Std_Error	Enrichment_p
BAS	0.0160071	0.418433	0.0574717	26.1404	3.59038	2.75087e-12
EOS	0.0160071	0.422887	0.0600018	26.4187	3.74844	1.03154e-09
HCT	0.0160071	0.120449	0.02641	7.52472	1.64989	0.000140921
HGB	0.0160071	0.132153	0.0262	8.25586	1.63677	1.9248e-05
LYM	0.0160071	0.191568	0.0263222	11.9677	1.64441	4.98085e-09
MCHC	0.0160071	0.324578	0.0664737	20.2771	4.15276	6.30466e-06
MCH	0.0160071	0.29134	0.0324837	18.2006	2.02933	1.28092e-13
MCV	0.0160071	0.296339	0.035564	18.513	2.22176	3.44168e-12
MON	0.0160071	0.383915	0.044303	23.984	2.76771	1.7695e-14
MPV	0.0160071	0.25919	0.0528953	16.1922	3.30448	6.35761e-06
NEU	0.0160071	0.287654	0.0378441	17.9704	2.36421	2.43606e-11
PLT	0.0160071	0.271131	0.0509538	16.9382	3.18319	8.76582e-07
RBC	0.0160071	0.235046	0.0360356	14.6839	2.25122	1.34087e-08
RDW	0.0160071	0.31735	0.0450936	19.8256	2.8171	6.40142e-10
WBC	0.0160071	0.277916	0.0305514	17.362	1.90861	1.19754e-14

## Sheet: Active erythroid
LDSC results for ACRs active during erythroid differentiation and blood cell traits
Trait	Prop._SNPs	Prop._h2	Prop._h2_std_error	Enrichment	Enrichment_Std_Error	Enrichment_p
BAS	0.00876424	0.117295	0.0222587	13.3834	2.53972	6.08524e-06
EOS	0.00876424	0.0872083	0.020529	9.95047	2.34236	0.000223554
HCT	0.00876424	0.0603053	0.0170058	6.88084	1.94037	0.00288507
HGB	0.00876424	0.0879523	0.0198465	10.0354	2.26448	7.85881e-05
LYM	0.00876424	0.0904672	0.0246182	10.3223	2.80894	0.00167993
MCHC	0.00876424	0.400721	0.0976715	45.7223	11.1443	8.62691e-05
MCH	0.00876424	0.382693	0.0390712	43.6653	4.45802	8.77626e-15
MCV	0.00876424	0.40291	0.0554457	45.9721	6.32635	1.93998e-10
MON	0.00876424	0.086868	0.0192719	9.91165	2.19892	7.4686e-05
MPV	0.00876424	0.148542	0.0385306	16.9486	4.39634	0.000284635
NEU	0.00876424	0.0932928	0.0211464	10.6447	2.4128	9.74834e-05
PLT	0.00876424	0.136738	0.0241638	15.6018	2.75709	2.09355e-07
RBC	0.00876424	0.190957	0.0355416	21.7882	4.0553	6.39883e-07
RDW	0.00876424	0.402321	0.0468234	45.9049	5.34256	1.05272e-14
WBC	0.00876424	0.0883492	0.0183296	10.0807	2.0914	2.64475e-05

## Sheet: non-TF-sensitive
LDSC results for non-TF-sensitive ACRs and blood cell traits
Trait	Prop._SNPs	Prop._h2	Prop._h2_std_error	Enrichment	Enrichment_Std_Error	Enrichment_p
BAS	0.0563634	0.305467	0.0640068	5.41961	1.13561	6.79188e-05
EOS	0.0563634	0.331069	0.0519349	5.87384	0.92143	8.49475e-07
HCT	0.0563634	0.274311	0.050316	4.86682	0.892707	3.97641e-05
HGB	0.0563634	0.295395	0.05381	5.2409	0.954697	2.93665e-05
LYM	0.0563634	0.264114	0.0371837	4.68591	0.659715	5.7827e-07
MCHC	0.0563634	0.501326	0.0885597	8.89454	1.57123	6.50021e-06
MCH	0.0563634	0.634626	0.0688332	11.2595	1.22124	5.14195e-13
MCV	0.0563634	0.610978	0.0615471	10.84	1.09197	3.90129e-14
MON	0.0563634	0.307853	0.0518297	5.46193	0.919563	7.3726e-06
MPV	0.0563634	0.513843	0.0808279	9.11661	1.43405	4.43375e-08
NEU	0.0563634	0.349149	0.0421667	6.1946	0.748122	4.48717e-10
PLT	0.0563634	0.398586	0.0401128	7.07171	0.711683	2.96464e-13
RBC	0.0563634	0.410066	0.0467707	7.2754	0.829807	1.78412e-11
RDW	0.0563634	0.605522	0.0611991	10.7432	1.08579	3.62301e-13
WBC	0.0563634	0.318827	0.0349099	5.65663	0.619373	1.10627e-11

## Sheet: TF-sensitive active erythroid
LDSC results for TF-sensitive ACRs active during erythroid differentiation and blood cell traits
Trait	Prop._SNPs	Prop._h2	Prop._h2_std_error	Enrichment	Enrichment_Std_Error	Enrichment_p
BAS	0.00265569	0.0732368	0.0219427	27.5773	8.26253	0.00175711
EOS	0.00265569	0.0325733	0.0149568	12.2655	5.63199	0.046475
HCT	0.00265569	0.0354137	0.0108791	13.335	4.09651	0.00343766
HGB	0.00265569	0.0528924	0.0129088	19.9166	4.8608	0.000122892
LYM	0.00265569	0.0440383	0.0142068	16.5826	5.34957	0.00533489
MCHC	0.00265569	0.270451	0.0737022	101.838	27.7526	0.000488519
MCH	0.00265569	0.222541	0.0324912	83.7976	12.2346	1.1439e-09
MCV	0.00265569	0.239526	0.0422628	90.1934	15.9141	2.00155e-07
MON	0.00265569	0.0474297	0.0178901	17.8597	6.73652	0.012412
MPV	0.00265569	0.0547147	0.0215915	20.6028	8.13027	0.0155938
NEU	0.00265569	0.041043	0.0138379	15.4547	5.21065	0.00705185
PLT	0.00265569	0.0655394	0.0168712	24.6788	6.35285	0.000260259
RBC	0.00265569	0.129694	0.0345069	48.8362	12.9936	0.000290721
RDW	0.00265569	0.26195	0.0400566	98.6373	15.0833	2.57693e-10
WBC	0.00265569	0.0437373	0.0140628	16.4693	5.29536	0.00441053

## Sheet: All ACRs
LDSC results for all ACRs and blood cell traits
Trait	Prop._SNPs	Prop._h2	Prop._h2_std_error	Enrichment	Enrichment_Std_Error	Enrichment_p
BAS	0.0723691	0.596123	0.0730968	8.23725	1.01005	1.82737e-13
EOS	0.0723691	0.639844	0.0616173	8.84139	0.85143	1.97732e-14
HCT	0.0723691	0.372966	0.0518155	5.15366	0.715989	1.00273e-07
HGB	0.0723691	0.40128	0.0563225	5.5449	0.778267	9.1844e-08
LYM	0.0723691	0.419149	0.0420297	5.79182	0.580768	2.21988e-11
MCHC	0.0723691	0.712981	0.0896194	9.852	1.23837	9.27916e-10
MCH	0.0723691	0.822595	0.0708099	11.3667	0.978454	7.21559e-18
MCV	0.0723691	0.804597	0.0655091	11.118	0.905207	7.45754e-19
MON	0.0723691	0.596422	0.0605501	8.24139	0.836684	1.09115e-13
MPV	0.0723691	0.680998	0.0883336	9.41006	1.2206	4.35861e-11
NEU	0.0723691	0.558412	0.0540887	7.71616	0.7474	8.43042e-15
PLT	0.0723691	0.587879	0.0527731	8.12334	0.729221	6.86656e-17
RBC	0.0723691	0.580613	0.0566745	8.02293	0.783131	8.50791e-15
RDW	0.0723691	0.806828	0.070906	11.1488	0.979782	2.20043e-16
WBC	0.0723691	0.524736	0.0434934	7.25083	0.600994	1.22663e-18
